# Supplementary material for: Whole-blood transcriptome profiling reveals signatures of metformin and its therapeutic response
Source: PLoS One. 2020 Aug 11;15(8):e0237400. doi: 10.1371/journal.pone.0237400 (PMC7418999; doi:10.1371/journal.pone.0237400)
Supplement: S1 Table — (XLSX) [file pone.0237400.s001.xlsx]

## Sheet: S1 Table
Whole-blood transcriptome profiling reveals signatures of metformin and its therapeutic response. Monta Ustinova, Laura Ansone, Ivars Silamikelis, Vita Rovite, Ilze Elbere, Laila Silamikele, Ineta Kalnina, Davids Fridmanis, Jelizaveta Sokolovska, Ilze Konrade, Valdis Pirags, Janis Klovins.
S1 Table. Gene ontology analysis for the list of differentially expressed genes identified by comparing M3m samples with M0 samples.
Term	Over represented P-value	Under represented P-value	Number of genes from the list corresponding to GO terms	Total number of genes corresponding to GO terms	Term	Ontology
GO:0035239	4.06557e-06	1	8	532	Tube morphogenesis	Biological process
GO:0048514	4.7157e-06	1	7	378	Blood vessel morphogenesis	Biological process
GO:0001568	1.14482e-05	0.999999	7	432	Blood vessel development	Biological process
GO:0016525	1.23793e-05	1	4	77	Negative regulation of angiogenesis	Biological process
GO:2000181	1.30072e-05	1	4	78	Negative regulation of blood vessel morphogenesis	Biological process
GO:0001944	1.60558e-05	0.999999	7	455	Vasculature development	Biological process
GO:0035295	1.63529e-05	0.999998	8	644	Tube development	Biological process
GO:0072358	1.74654e-05	0.999999	7	461	Cardiovascular system development	Biological process
GO:1901343	1.76046e-05	1	4	84	Negative regulation of vasculature development	Biological process
GO:0031226	2.29757e-05	0.999997	9	889	Intrinsic component of plasma membrane	Cell component
GO:0005044	2.50303e-05	1	3	30	Scavenger receptor activity	Molecular function
GO:0048646	2.70042e-05	0.999997	8	689	Anatomical structure formation involved in morphogenesis	Biological process
GO:0001525	2.90543e-05	0.999998	6	332	Angiogenesis	Biological process
GO:0006898	3.12954e-05	0.999998	5	199	Receptor-mediated endocytosis	Biological process
GO:0045765	3.26084e-05	0.999998	5	201	Regulation of angiogenesis	Biological process
GO:1901342	4.94e-05	0.999997	5	219	Regulation of vasculature development	Biological process
GO:0043177	6.98409e-05	0.999997	4	120	Organic acid binding	Molecular function
GO:0009653	8.34796e-05	0.999987	11	1621	Anatomical structure morphogenesis	Biological process
GO:0051093	8.38926e-05	0.999991	7	589	Negative regulation of developmental process	Biological process
GO:2000026	8.72857e-05	0.999987	10	1331	Regulation of multicellular organismal development	Biological process
GO:0044459	9.2621e-05	0.999985	11	1636	Plasma membrane part	Cell component
GO:0060284	9.59077e-05	0.99999	7	598	Regulation of cell development	Biological process
GO:0005887	0.000129519	0.999984	8	852	Integral component of plasma membrane	Cell component
GO:0051240	0.000150684	0.999978	9	1136	Positive regulation of multicellular organismal process	Biological process
GO:0003008	0.000179447	0.999976	8	898	System process	Biological process
GO:0072359	0.000188685	0.999978	7	672	Circulatory system development	Biological process
GO:0038024	0.000190004	0.999996	3	59	Cargo receptor activity	Molecular function
GO:0005540	0.000196453	0.999999	2	11	Hyaluronic acid binding	Molecular function
GO:0005041	0.000205479	0.999999	2	11	Low-density lipoprotein particle receptor activity	Molecular function
GO:0022603	0.000224066	0.999973	7	687	Regulation of anatomical structure morphogenesis	Biological process
GO:0019825	0.000248013	0.999998	2	13	Oxygen binding	Molecular function
GO:0048699	0.000256716	0.999964	8	943	Generation of neurons	Biological process
GO:0009986	0.000273727	0.999972	6	495	Cell surface	Cell component
GO:0008593	0.000277822	0.999993	3	68	Regulation of Notch signaling pathway	Biological process
GO:0048666	0.000289234	0.999964	7	714	Neuron development	Biological process
GO:0032501	0.000291017	0.999943	17	4305	Multicellular organismal process	Biological process
GO:0030228	0.000292515	0.999998	2	13	Lipoprotein particle receptor activity	Molecular function
GO:0016021	0.00033095	0.999933	14	3009	Integral component of membrane	Cell component
GO:0050767	0.000368199	0.99996	6	521	Regulation of neurogenesis	Biological process
GO:0051962	0.00037131	0.999969	5	333	Positive regulation of nervous system development	Biological process
GO:0010942	0.000385681	0.999958	6	531	Positive regulation of cell death	Biological process
GO:0010975	0.000411397	0.999964	5	340	Regulation of neuron projection development	Biological process
GO:0022008	0.000412399	0.999937	8	1011	Neurogenesis	Biological process
GO:0031224	0.000433312	0.99991	14	3084	Intrinsic component of membrane	Cell component
GO:0010720	0.00043683	0.999962	5	346	Positive regulation of cell development	Biological process
GO:0051241	0.000438084	0.999941	7	770	Negative regulation of multicellular organismal process	Biological process
GO:0051239	0.000555337	0.99989	11	2000	Regulation of multicellular organismal process	Biological process
GO:0043394	0.00060072	0.999994	2	19	Proteoglycan binding	Molecular function
GO:0098657	0.000610783	0.999927	6	578	Import into cell	Biological process
GO:0044425	0.000612063	0.999868	16	4075	Membrane part	Cell component
GO:0051960	0.000655981	0.99992	6	580	Regulation of nervous system development	Biological process
GO:0050793	0.000680196	0.999869	10	1703	Regulation of developmental process	Biological process
GO:0048667	0.000684965	0.999934	5	380	Cell morphogenesis involved in neuron differentiation	Biological process
GO:0030182	0.000813496	0.999878	7	847	Neuron differentiation	Biological process
GO:0010574	0.000835732	0.99999	2	23	Regulation of vascular endothelial growth factor production	Biological process
GO:0030139	0.00086801	0.999937	4	231	Endocytic vesicle	Cell component
GO:0007275	0.000890625	0.999798	14	3288	Multicellular organism development	Biological process
GO:0010573	0.00090827	0.999989	2	24	Vascular endothelial growth factor production	Biological process
GO:0038023	0.000908815	0.999882	6	615	Signaling receptor activity	Molecular function
GO:0045746	0.000925768	0.999988	2	24	Negative regulation of Notch signaling pathway	Biological process
GO:0007600	0.000969569	0.999928	4	234	Sensory perception	Biological process
GO:0005539	0.00101578	0.999957	3	105	Glycosaminoglycan binding	Molecular function
GO:0051094	0.00104095	0.999837	7	885	Positive regulation of developmental process	Biological process
GO:0007399	0.00109156	0.999789	9	1475	Nervous system development	Biological process
GO:0031406	0.00110536	0.999951	3	109	Carboxylic acid binding	Molecular function
GO:0045664	0.0011192	0.999879	5	424	Regulation of neuron differentiation	Biological process
GO:0045595	0.00112294	0.9998	8	1176	Regulation of cell differentiation	Biological process
GO:0007155	0.00114619	0.999818	7	901	Cell adhesion	Biological process
GO:0031175	0.0011481	0.999844	6	646	Neuron projection development	Biological process
GO:0048731	0.00116265	0.999731	13	2951	System development	Biological process
GO:0022610	0.00117657	0.999812	7	905	Biological adhesion	Biological process
GO:0060089	0.00134127	0.999812	6	664	Molecular transducer activity	Molecular function
GO:0007219	0.00151279	0.999926	3	121	Notch signaling pathway	Biological process
GO:0004888	0.00154558	0.99982	5	453	Transmembrane signaling receptor activity	Molecular function
GO:0030666	0.00156025	0.999922	3	123	Endocytic vesicle membrane	Cell component
GO:0035904	0.00159448	0.999973	2	31	Aorta development	Biological process
GO:0006954	0.00182617	0.999779	5	478	Inflammatory response	Biological process
GO:0045183	0.0018292	1	1	1	Translation factor activity, non-nucleic acid binding	Molecular function
GO:0120035	0.00183343	0.999778	5	476	Regulation of plasma membrane bounded cell projection organization	Biological process
GO:0098829	0.00185444	1	1	1	Intestinal folate absorption	Biological process
GO:0002930	0.00185919	1	1	1	Trabecular meshwork development	Biological process
GO:0060040	0.00186263	1	1	1	Retinal bipolar neuron differentiation	Biological process
GO:2000003	0.00186872	1	1	1	Positive regulation of DNA damage checkpoint	Biological process
GO:0001523	0.00188134	0.999965	2	34	Retinoid metabolic process	Biological process
GO:0016964	0.00188921	1	1	1	Alpha-2 macroglobulin receptor activity	Molecular function
GO:0031344	0.00193664	0.999762	5	482	Regulation of cell projection organization	Biological process
GO:0000904	0.00198893	0.999754	5	483	Cell morphogenesis involved in differentiation	Biological process
GO:0050877	0.00199014	0.999754	5	483	Nervous system process	Biological process
GO:0031727	0.00202759	1	1	1	CCR2 chemokine receptor binding	Molecular function
GO:0035704	0.00202759	1	1	1	Helper T cell chemotaxis	Biological process
GO:0035705	0.00202759	1	1	1	T-helper 17 cell chemotaxis	Biological process
GO:0035715	0.00202759	1	1	1	Chemokine (C-C motif) ligand 2 binding	Molecular function
GO:0035716	0.00202759	1	1	1	Chemokine (C-C motif) ligand 12 binding	Molecular function
GO:0043310	0.00202759	1	1	1	Negative regulation of eosinophil degranulation	Biological process
GO:0090265	0.00202759	1	1	1	Positive regulation of immune complex clearance by monocytes and macrophages	Biological process
GO:2000464	0.00202759	1	1	1	Positive regulation of astrocyte chemotaxis	Biological process
GO:0061743	0.00210083	1	1	1	Motor learning	Biological process
GO:0003129	0.00210887	1	1	1	Heart induction	Biological process
GO:0003137	0.00210887	1	1	1	Notch signaling pathway involved in heart induction	Biological process
GO:0021823	0.00210887	1	1	1	Cerebral cortex tangential migration using cell-cell interactions	Biological process
GO:0021827	0.00210887	1	1	1	Postnatal olfactory bulb interneuron migration	Biological process
GO:0021836	0.00210887	1	1	1	Chemorepulsion involved in postnatal olfactory bulb interneuron migration	Biological process
GO:0035480	0.00210887	1	1	1	Regulation of Notch signaling pathway involved in heart induction	Biological process
GO:0035481	0.00210887	1	1	1	Positive regulation of Notch signaling pathway involved in heart induction	Biological process
GO:0050925	0.00210887	1	1	1	Negative regulation of negative chemotaxis	Biological process
GO:0090381	0.00210887	1	1	1	Regulation of heart induction	Biological process
GO:1901321	0.00210887	1	1	1	Positive regulation of heart induction	Biological process
GO:0016101	0.0022179	0.999955	2	37	Diterpenoid metabolic process	Biological process
GO:0050769	0.00235347	0.999776	4	299	Positive regulation of neurogenesis	Biological process
GO:0048856	0.00241679	0.99938	14	3612	Anatomical structure development	Biological process
GO:0006897	0.00251749	0.999671	5	516	Endocytosis	Biological process
GO:0048468	0.00252703	0.999486	8	1331	Cell development	Biological process
GO:0098609	0.00271751	0.999639	5	522	Cell-cell adhesion	Biological process
GO:0006721	0.00297707	0.999929	2	43	Terpenoid metabolic process	Biological process
GO:0005576	0.00302827	0.999244	11	2468	Extracellular region	Cell component
GO:0017144	0.00324066	0.999551	5	554	Drug metabolic process	Biological process
GO:0060840	0.00340229	0.999913	2	45	Artery development	Biological process
GO:0007411	0.00358313	0.99976	3	162	Axon guidance	Biological process
GO:0031721	0.00363247	0.999997	1	2	Hemoglobin alpha binding	Molecular function
GO:0097485	0.00364244	0.999755	3	163	Neuron projection guidance	Biological process
GO:0048513	0.00366379	0.999097	10	2118	Animal organ development	Biological process
GO:0070891	0.00367251	0.999997	1	2	Lipoteichoic acid binding	Molecular function
GO:0016019	0.00367387	0.999997	1	2	Peptidoglycan receptor activity	Molecular function
GO:0030185	0.00369278	0.999997	1	2	Nitric oxide transport	Biological process
GO:0032978	0.00371066	0.999997	1	2	Protein insertion into membrane from inner side	Biological process
GO:0032979	0.00371066	0.999997	1	2	Protein insertion into mitochondrial inner membrane from matrix side	Biological process
GO:0015350	0.00372482	0.999997	1	2	Methotrexate transmembrane transporter activity	Molecular function
GO:0051958	0.00372482	0.999997	1	2	Methotrexate transport	Biological process
GO:0032977	0.00373813	0.999997	1	2	Membrane insertase activity	Molecular function
GO:0070098	0.00382602	0.999896	2	48	Chemokine-mediated signaling pathway	Biological process
GO:0006809	0.00386875	0.999895	2	49	Nitric oxide biosynthetic process	Biological process
GO:2000471	0.00387492	0.999996	1	2	Regulation of hematopoietic stem cell migration	Biological process
GO:2000473	0.00387492	0.999996	1	2	Positive regulation of hematopoietic stem cell migration	Biological process
GO:1902567	0.00389282	0.999996	1	2	Negative regulation of eosinophil activation	Biological process
GO:0044609	0.00391165	0.999996	1	2	DBIRD complex	Cell component
GO:1905167	0.00393059	0.999996	1	2	Positive regulation of lysosomal protein catabolic process	Biological process
GO:0035700	0.00394499	0.999996	1	2	Astrocyte chemotaxis	Biological process
GO:2000458	0.00394499	0.999996	1	2	Regulation of astrocyte chemotaxis	Biological process
GO:0021889	0.00394614	0.999996	1	2	Olfactory bulb interneuron differentiation	Biological process
GO:0021891	0.00394614	0.999996	1	2	Olfactory bulb interneuron development	Biological process
GO:0097267	0.00396191	0.999996	1	2	Omega-hydroxylase P450 pathway	Biological process
GO:0002434	0.00396255	0.999996	1	2	Immune complex clearance	Biological process
GO:0002436	0.00396255	0.999996	1	2	Immune complex clearance by monocytes and macrophages	Biological process
GO:0090264	0.00396255	0.999996	1	2	Regulation of immune complex clearance by monocytes and macrophages	Biological process
GO:2000451	0.003972	0.999996	1	2	Positive regulation of CD8-positive, alpha-beta T cell extravasation	Biological process
GO:0048585	0.00403227	0.999193	7	1124	Negative regulation of response to stimulus	Biological process
GO:0032729	0.00410635	0.999884	2	50	Positive regulation of interferon-gamma production	Biological process
GO:0035717	0.00411357	0.999996	1	2	Chemokine (C-C motif) ligand 7 binding	Molecular function
GO:2000439	0.00413236	0.999996	1	2	Positive regulation of monocyte extravasation	Biological process
GO:0050923	0.00421313	0.999996	1	2	Regulation of negative chemotaxis	Biological process
GO:0065009	0.00425743	0.998927	10	2163	Regulation of molecular function	Biological process
GO:0046209	0.0043305	0.999875	2	52	Nitric oxide metabolic process	Biological process
GO:2001057	0.00464906	0.99986	2	54	Reactive nitrogen species metabolic process	Biological process
GO:0005509	0.00483933	0.999436	4	366	Calcium ion binding	Molecular function
GO:0030334	0.0049549	0.99924	5	601	Regulation of cell migration	Biological process
GO:0007417	0.00501217	0.999229	5	601	Central nervous system development	Biological process
GO:0032502	0.00502441	0.998582	14	3880	Developmental process	Biological process
GO:1990868	0.00503058	0.999842	2	55	Response to chemokine	Biological process
GO:1990869	0.00503058	0.999842	2	55	Cellular response to chemokine	Biological process
GO:0030336	0.00515887	0.999606	3	186	Negative regulation of cell migration	Biological process
GO:0009968	0.00520645	0.999035	6	878	Negative regulation of signal transduction	Biological process
GO:0002263	0.0053608	0.999162	5	618	Cell activation involved in immune response	Biological process
GO:0044028	0.0054615	0.99999	1	3	DNA hypomethylation	Biological process
GO:0044029	0.0054615	0.99999	1	3	Hypomethylation of cpg island	Biological process
GO:0038123	0.00551095	0.99999	1	3	Toll-like receptor TLR1:TLR2 signaling pathway	Biological process
GO:0071725	0.00551095	0.99999	1	3	Response to triacyl bacterial lipopeptide	Biological process
GO:0071727	0.00551095	0.99999	1	3	Cellular response to triacyl bacterial lipopeptide	Biological process
GO:2000587	0.00553636	0.99999	1	3	Negative regulation of platelet-derived growth factor receptor-beta signaling pathway	Biological process
GO:0061304	0.00554802	0.99999	1	3	Retinal blood vessel morphogenesis	Biological process
GO:1904447	0.00554847	0.99999	1	3	Folate import across plasma membrane	Biological process
GO:0030226	0.00556598	0.99999	1	3	Apolipoprotein receptor activity	Molecular function
GO:0040011	0.00557403	0.998813	7	1189	Locomotion	Biological process
GO:0032760	0.00561635	0.999814	2	59	Positive regulation of tumor necrosis factor production	Biological process
GO:0010976	0.00565474	0.999554	3	191	Positive regulation of neuron projection development	Biological process
GO:0002265	0.00565843	0.99999	1	3	Astrocyte activation involved in immune response	Biological process
GO:0006720	0.00567385	0.999811	2	60	Isoprenoid metabolic process	Biological process
GO:0010941	0.0057184	0.998776	7	1200	Regulation of cell death	Biological process
GO:0032274	0.00576119	0.999989	1	3	Gonadotropin secretion	Biological process
GO:1904352	0.00576891	0.999989	1	3	Positive regulation of protein catabolic process in the vacuole	Biological process
GO:0043309	0.00579125	0.999989	1	3	Regulation of eosinophil degranulation	Biological process
GO:0035697	0.0057915	0.999989	1	3	CD8-positive, alpha-beta T cell extravasation	Biological process
GO:2000449	0.0057915	0.999989	1	3	Regulation of CD8-positive, alpha-beta T cell extravasation	Biological process
GO:0042670	0.00579362	0.999989	1	3	Retinal cone cell differentiation	Biological process
GO:0046549	0.00579362	0.999989	1	3	Retinal cone cell development	Biological process
GO:0042954	0.00580416	0.999989	1	3	Lipoprotein transporter activity	Molecular function
GO:2000409	0.00583459	0.999989	1	3	Positive regulation of T cell extravasation	Biological process
GO:0006154	0.00587261	0.999989	1	3	Adenosine catabolic process	Biological process
GO:0046103	0.00587261	0.999989	1	3	Inosine biosynthetic process	Biological process
GO:2000146	0.00588173	0.999529	3	195	Negative regulation of cell motility	Biological process
GO:0016198	0.00589457	0.999989	1	3	Axon choice point recognition	Biological process
GO:0016199	0.00589457	0.999989	1	3	Axon midline choice point recognition	Biological process
GO:0048743	0.00595124	0.999989	1	3	Positive regulation of skeletal muscle fiber development	Biological process
GO:0030198	0.00601378	0.999514	3	197	Extracellular matrix organization	Biological process
GO:1900748	0.00602544	0.999988	1	3	Positive regulation of vascular endothelial growth factor signaling pathway	Biological process
GO:0009897	0.00603278	0.999512	3	196	External side of plasma membrane	Cell component
GO:0008594	0.00604681	0.999988	1	3	Photoreceptor cell morphogenesis	Biological process
GO:0021825	0.00604882	0.999988	1	3	Substrate-dependent cerebral cortex tangential migration	Biological process
GO:0014902	0.00606017	0.999791	2	61	Myotube differentiation	Biological process
GO:2000437	0.00612189	0.999988	1	3	Regulation of monocyte extravasation	Biological process
GO:0042136	0.00614288	0.999786	2	62	Neurotransmitter biosynthetic process	Biological process
GO:0050772	0.00616596	0.999785	2	61	Positive regulation of axonogenesis	Biological process
GO:1903557	0.0061701	0.999785	2	62	Positive regulation of tumor necrosis factor superfamily cytokine production	Biological process
GO:2000145	0.00623389	0.99899	5	635	Regulation of cell motility	Biological process
GO:0045597	0.00624749	0.998987	5	633	Positive regulation of cell differentiation	Biological process
GO:0008273	0.00631302	0.999987	1	3	Calcium, potassium:sodium antiporter activity	Molecular function
GO:0008219	0.00632118	0.998492	8	1555	Cell death	Biological process
GO:0005886	0.00632918	0.998196	12	3080	Plasma membrane	Cell component
GO:0051130	0.00644161	0.998751	6	919	Positive regulation of cellular component organization	Biological process
GO:0006935	0.00659065	0.999161	4	400	Chemotaxis	Biological process
GO:0020037	0.00668305	0.999757	2	65	Heme binding	Molecular function
GO:0042330	0.00670234	0.999143	4	402	Taxis	Biological process
GO:0007156	0.00686334	0.999747	2	64	Homophilic cell adhesion via plasma membrane adhesion molecules	Biological process
GO:0016020	0.00687619	0.99813	18	6055	Membrane	Cell component
GO:0010648	0.00707749	0.998599	6	934	Negative regulation of cell communication	Biological process
GO:0023057	0.00718263	0.998574	6	937	Negative regulation of signaling	Biological process
GO:0019373	0.0073653	0.99998	1	4	Epoxygenase P450 pathway	Biological process
GO:0038124	0.00736824	0.99998	1	4	Toll-like receptor TLR6:TLR2 signaling pathway	Biological process
GO:0071724	0.00736824	0.99998	1	4	Response to diacyl bacterial lipopeptide	Biological process
GO:0071726	0.00736824	0.99998	1	4	Cellular response to diacyl bacterial lipopeptide	Biological process
GO:0071603	0.00740483	0.99998	1	4	Endothelial cell-cell adhesion	Biological process
GO:0032429	0.00743156	0.99998	1	4	Regulation of phospholipase A2 activity	Biological process
GO:0046696	0.00757447	0.999979	1	4	Lipopolysaccharide receptor complex	Cell component
GO:0048812	0.00758502	0.998995	4	414	Neuron projection morphogenesis	Biological process
GO:0035385	0.00760359	0.999979	1	4	Roundabout signaling pathway	Biological process
GO:0098838	0.00762594	0.999979	1	4	Folate transmembrane transport	Biological process
GO:1902566	0.00764973	0.999979	1	4	Regulation of eosinophil activation	Biological process
GO:2000407	0.00765084	0.999979	1	4	Regulation of T cell extravasation	Biological process
GO:0046102	0.00771529	0.999979	1	4	Inosine metabolic process	Biological process
GO:0048170	0.00776902	0.999978	1	4	Positive regulation of long-term neuronal synaptic plasticity	Biological process
GO:0010769	0.00780058	0.999307	3	214	Regulation of cell morphogenesis involved in differentiation	Biological process
GO:1903238	0.00782652	0.999978	1	4	Positive regulation of leukocyte tethering or rolling	Biological process
GO:0071944	0.00784123	0.997694	12	3159	Cell periphery	Cell component
GO:0033600	0.00784945	0.999978	1	4	Negative regulation of mammary gland epithelial cell proliferation	Biological process
GO:0051179	0.00785153	0.997653	15	4558	Localization	Biological process
GO:0008517	0.00790278	0.999977	1	4	Folic acid transmembrane transporter activity	Molecular function
GO:0070100	0.00793255	0.999977	1	4	Negative regulation of chemokine-mediated signaling pathway	Biological process
GO:0001847	0.00807706	0.999976	1	4	Opsonin receptor activity	Molecular function
GO:0043204	0.00809139	0.999674	2	70	Perikaryon	Cell component
GO:0007166	0.00811552	0.997842	9	1980	Cell surface receptor signaling pathway	Biological process
GO:0051271	0.00821909	0.999256	3	220	Negative regulation of cellular component movement	Biological process
GO:0032649	0.0083377	0.999659	2	72	Regulation of interferon-gamma production	Biological process
GO:0022028	0.00840774	0.999975	1	4	Tangential migration from the subventricular zone to the olfactory bulb	Biological process
GO:1903409	0.00843902	0.999652	2	73	Reactive oxygen species biosynthetic process	Biological process
GO:0120039	0.00844986	0.998844	4	427	Plasma membrane bounded cell projection morphogenesis	Biological process
GO:0008565	0.00848886	0.999649	2	74	Protein transporter activity	Molecular function
GO:0048858	0.00851687	0.998832	4	428	Cell projection morphogenesis	Biological process
GO:0051270	0.00855025	0.998503	5	684	Regulation of cellular component movement	Biological process
GO:0000902	0.0086564	0.998479	5	682	Cell morphogenesis	Biological process
GO:0040012	0.00866272	0.998478	5	687	Regulation of locomotion	Biological process
GO:0060041	0.00870941	0.999635	2	74	Retina development in camera-type eye	Biological process
GO:0043062	0.00876318	0.999188	3	226	Extracellular structure organization	Biological process
GO:0046906	0.00887544	0.999625	2	75	Tetrapyrrole binding	Molecular function
GO:0004185	0.00909502	0.999968	1	5	Serine-type carboxypeptidase activity	Molecular function
GO:0030492	0.00910212	0.999968	1	5	Hemoglobin binding	Molecular function
GO:0042574	0.00918344	0.999968	1	5	Retinal metabolic process	Biological process
GO:2000586	0.00921289	0.999967	1	5	Regulation of platelet-derived growth factor receptor-beta signaling pathway	Biological process
GO:0040013	0.00934972	0.999112	3	231	Negative regulation of locomotion	Biological process
GO:0003128	0.00945091	0.999966	1	5	Heart field specification	Biological process
GO:0046677	0.00946351	0.999098	3	232	Response to antibiotic	Biological process
GO:0072683	0.00948612	0.999965	1	5	T cell extravasation	Biological process
GO:0045666	0.00953259	0.999089	3	231	Positive regulation of neuron differentiation	Biological process
GO:0061299	0.00953828	0.999965	1	5	Retina vasculature morphogenesis in camera-type eye	Biological process
GO:0008046	0.00962905	0.999964	1	5	Axon guidance receptor activity	Molecular function
GO:1903236	0.00969515	0.999964	1	5	Regulation of leukocyte tethering or rolling	Biological process
GO:0003184	0.00970767	0.999964	1	5	Pulmonary valve morphogenesis	Biological process
GO:0060219	0.00970943	0.999964	1	5	Camera-type eye photoreceptor cell differentiation	Biological process
GO:0070099	0.00975408	0.999963	1	5	Regulation of chemokine-mediated signaling pathway	Biological process
GO:0032990	0.00977089	0.998606	4	446	Cell part morphogenesis	Biological process
GO:0097350	0.00990457	0.999962	1	5	Neutrophil clearance	Biological process
GO:0021987	0.00993291	0.999554	2	79	Cerebral cortex development	Biological process
GO:0031685	0.00997273	0.999962	1	5	Adenosine receptor binding	Molecular function
GO:0021800	0.00997668	0.999962	1	5	Cerebral cortex tangential migration	Biological process
GO:0007259	0.010224	0.999534	2	81	JAK-STAT cascade	Biological process
GO:0007420	0.0104683	0.998475	4	457	Brain development	Biological process
GO:0006928	0.0105774	0.997447	7	1336	Movement of cell or subcellular component	Biological process
GO:0036230	0.0106468	0.998442	4	467	Granulocyte activation	Biological process
GO:0032609	0.0106881	0.999501	2	82	Interferon-gamma production	Biological process
GO:0097696	0.0107309	0.999498	2	83	STAT cascade	Biological process
GO:0007601	0.0110031	0.999479	2	83	Visual perception	Biological process
GO:0032493	0.0110292	0.999951	1	6	Response to bacterial lipoprotein	Biological process
GO:0070339	0.0110292	0.999951	1	6	Response to bacterial lipopeptide	Biological process
GO:0071220	0.0110292	0.999951	1	6	Cellular response to bacterial lipoprotein	Biological process
GO:0071221	0.0110292	0.999951	1	6	Cellular response to bacterial lipopeptide	Biological process
GO:0071723	0.0111813	0.99995	1	6	Lipopeptide binding	Molecular function
GO:0008037	0.0111928	0.999465	2	84	Cell recognition	Biological process
GO:0015232	0.0112117	0.99995	1	6	Heme transporter activity	Molecular function
GO:1900223	0.0112235	0.999949	1	6	Positive regulation of amyloid-beta clearance	Biological process
GO:0002278	0.0112645	0.999949	1	6	Eosinophil activation involved in immune response	Biological process
GO:0002447	0.0112645	0.999949	1	6	Eosinophil mediated immunity	Biological process
GO:0043308	0.0112645	0.999949	1	6	Eosinophil degranulation	Biological process
GO:0050953	0.011281	0.999458	2	84	Sensory perception of light stimulus	Biological process
GO:1905165	0.0113585	0.999948	1	6	Regulation of lysosomal protein catabolic process	Biological process
GO:2001199	0.0114965	0.999947	1	6	Negative regulation of dendritic cell differentiation	Biological process
GO:0015884	0.0115389	0.999947	1	6	Folic acid transport	Biological process
GO:0008283	0.011587	0.997151	7	1368	Cell proliferation	Biological process
GO:0008285	0.0116644	0.998246	4	475	Negative regulation of cell proliferation	Biological process
GO:0048742	0.0116796	0.999945	1	6	Regulation of skeletal muscle fiber development	Biological process
GO:0034128	0.0116917	0.999945	1	6	Negative regulation of myd88-independent toll-like receptor signaling pathway	Biological process
GO:0048870	0.0117983	0.997389	6	1039	Cell motility	Biological process
GO:0051674	0.0117983	0.997389	6	1039	Localization of cell	Biological process
GO:0035701	0.0118288	0.999944	1	6	Hematopoietic stem cell migration	Biological process
GO:0042737	0.0118427	0.999416	2	89	Drug catabolic process	Biological process
GO:0050896	0.0118904	0.996375	17	5768	Response to stimulus	Biological process
GO:0035696	0.0119458	0.999943	1	6	Monocyte extravasation	Biological process
GO:0007169	0.0119702	0.998186	4	478	Transmembrane receptor protein tyrosine kinase signaling pathway	Biological process
GO:0016322	0.0120494	0.999942	1	6	Neuron remodeling	Biological process
GO:0030208	0.0121662	0.999941	1	6	Dermatan sulfate biosynthetic process	Biological process
GO:0032989	0.0122278	0.997659	5	743	Cellular component morphogenesis	Biological process
GO:0043299	0.0122878	0.998123	4	487	Leukocyte degranulation	Biological process
GO:0043235	0.0123191	0.998705	3	253	Receptor complex	Cell component
GO:0042133	0.0123404	0.999378	2	89	Neurotransmitter metabolic process	Biological process
GO:0120036	0.0127124	0.99714	6	1053	Plasma membrane bounded cell projection organization	Biological process
GO:0043065	0.0127714	0.998027	4	487	Positive regulation of apoptotic process	Biological process
GO:0030879	0.0128049	0.999342	2	90	Mammary gland development	Biological process
GO:0002275	0.0129125	0.997999	4	494	Myeloid cell activation involved in immune response	Biological process
GO:0060322	0.0129657	0.997988	4	487	Head development	Biological process
GO:0090129	0.0130192	0.99993	1	7	Positive regulation of synapse maturation	Biological process
GO:0015886	0.0130331	0.99993	1	7	Heme transport	Biological process
GO:0043307	0.0131131	0.999929	1	7	Eosinophil activation	Biological process
GO:0070008	0.0131277	0.999929	1	7	Serine-type exopeptidase activity	Molecular function
GO:0043068	0.013153	0.99795	4	491	Positive regulation of programmed cell death	Biological process
GO:0043615	0.0131759	0.999928	1	7	Astrocyte cell migration	Biological process
GO:1904350	0.0131837	0.999928	1	7	Regulation of protein catabolic process in the vacuole	Biological process
GO:0030207	0.0132014	0.999928	1	7	Chondroitin sulfate catabolic process	Biological process
GO:0030154	0.0132226	0.996007	10	2517	Cell differentiation	Biological process
GO:0045741	0.0132596	0.999927	1	7	Positive regulation of epidermal growth factor-activated receptor activity	Biological process
GO:1903977	0.0133726	0.999926	1	7	Positive regulation of glial cell migration	Biological process
GO:0003180	0.01343	0.999926	1	7	Aortic valve morphogenesis	Biological process
GO:0002444	0.0134691	0.997886	4	500	Myeloid leukocyte mediated immunity	Biological process
GO:1904996	0.0135471	0.999924	1	7	Positive regulation of leukocyte adhesion to vascular endothelial cell	Biological process
GO:0034127	0.0135741	0.999924	1	7	Regulation of myd88-independent toll-like receptor signaling pathway	Biological process
GO:0032050	0.0135753	0.999924	1	7	Clathrin heavy chain binding	Molecular function
GO:0001759	0.013671	0.999923	1	7	Organ induction	Biological process
GO:0030021	0.0137022	0.999922	1	7	Extracellular matrix structural constituent conferring compression resistance	Molecular function
GO:0007519	0.0137482	0.999266	2	95	Skeletal muscle tissue development	Biological process
GO:0006915	0.0137556	0.996499	7	1413	Apoptotic process	Biological process
GO:0030030	0.0139681	0.99679	6	1075	Cell projection organization	Biological process
GO:0030205	0.0139747	0.999919	1	7	Dermatan sulfate metabolic process	Biological process
GO:1901978	0.0146198	0.99991	1	8	Positive regulation of cell cycle checkpoint	Biological process
GO:0043653	0.0147462	0.999908	1	8	Mitochondrial fragmentation involved in apoptotic process	Biological process
GO:0060538	0.014864	0.999173	2	99	Skeletal muscle organ development	Biological process
GO:0002887	0.0149137	0.999906	1	8	Negative regulation of myeloid leukocyte mediated immunity	Biological process
GO:0070391	0.0150142	0.999905	1	8	Response to lipoteichoic acid	Biological process
GO:0071223	0.0150142	0.999905	1	8	Cellular response to lipoteichoic acid	Biological process
GO:0070330	0.0150951	0.999904	1	8	Aromatase activity	Molecular function
GO:0042981	0.0150983	0.996469	6	1100	Regulation of apoptotic process	Biological process
GO:1900221	0.0151199	0.999904	1	8	Regulation of amyloid-beta clearance	Biological process
GO:0046085	0.015156	0.999903	1	8	Adenosine metabolic process	Biological process
GO:0031346	0.0152492	0.998263	3	276	Positive regulation of cell projection organization	Biological process
GO:0043395	0.0153008	0.999901	1	8	Heparan sulfate proteoglycan binding	Molecular function
GO:0003177	0.0153121	0.999901	1	8	Pulmonary valve development	Biological process
GO:0043083	0.0154181	0.9999	1	8	Synaptic cleft	Cell component
GO:0006152	0.015502	0.999899	1	8	Purine nucleoside catabolic process	Biological process
GO:0046130	0.015502	0.999899	1	8	Purine ribonucleoside catabolic process	Biological process
GO:0033629	0.0157373	0.999896	1	8	Negative regulation of cell adhesion mediated by integrin	Biological process
GO:0007194	0.0158328	0.999894	1	8	Negative regulation of adenylate cyclase activity	Biological process
GO:0031280	0.0158328	0.999894	1	8	Negative regulation of cyclase activity	Biological process
GO:0043067	0.0158692	0.996247	6	1112	Regulation of programmed cell death	Biological process
GO:0015368	0.0160174	0.999892	1	8	Calcium:cation antiporter activity	Molecular function
GO:0045807	0.0161375	0.999062	2	103	Positive regulation of endocytosis	Biological process
GO:0031720	0.0162654	0.999887	1	9	Haptoglobin binding	Molecular function
GO:0012501	0.0164353	0.995661	7	1462	Programmed cell death	Biological process
GO:0032680	0.0164396	0.999035	2	103	Regulation of tumor necrosis factor production	Biological process
GO:0005542	0.0165636	0.999882	1	9	Folic acid binding	Molecular function
GO:0065008	0.016702	0.994753	10	2618	Regulation of biological quality	Biological process
GO:0050773	0.0167274	0.999009	2	103	Regulation of dendrite development	Biological process
GO:0043301	0.0167679	0.999879	1	9	Negative regulation of leukocyte degranulation	Biological process
GO:0090128	0.0169207	0.999877	1	9	Regulation of synapse maturation	Biological process
GO:1905146	0.0170005	0.999876	1	9	Lysosomal protein catabolic process	Biological process
GO:0032640	0.0170409	0.99898	2	105	Tumor necrosis factor production	Biological process
GO:0015893	0.0170514	0.998979	2	106	Drug transport	Biological process
GO:0048143	0.0171104	0.999874	1	9	Astrocyte activation	Biological process
GO:0004000	0.017203	0.999873	1	9	Adenosine deaminase activity	Molecular function
GO:0030948	0.0172437	0.999873	1	9	Negative regulation of vascular endothelial growth factor receptor signaling pathway	Biological process
GO:1903555	0.0176251	0.998926	2	107	Regulation of tumor necrosis factor superfamily cytokine production	Biological process
GO:0099558	0.0178497	0.999863	1	9	Maintenance of synapse structure	Biological process
GO:0022821	0.0178886	0.999863	1	9	Potassium ion antiporter activity	Molecular function
GO:0050651	0.017901	0.999863	1	9	Dermatan sulfate proteoglycan biosynthetic process	Biological process
GO:0005344	0.0180576	0.999858	1	10	Oxygen carrier activity	Molecular function
GO:0031838	0.0180941	0.999858	1	10	Haptoglobin-hemoglobin complex	Cell component
GO:0009887	0.0181462	0.996885	4	536	Animal organ morphogenesis	Biological process
GO:0010642	0.0183994	0.999853	1	10	Negative regulation of platelet-derived growth factor receptor signaling pathway	Biological process
GO:0010715	0.0184406	0.999852	1	10	Regulation of extracellular matrix disassembly	Biological process
GO:0043005	0.018458	0.996074	5	823	Neuron projection	Cell component
GO:0071706	0.018565	0.998837	2	110	Tumor necrosis factor superfamily cytokine production	Biological process
GO:0007288	0.0186712	0.999849	1	10	Sperm axoneme assembly	Biological process
GO:1901678	0.0186843	0.999848	1	10	Iron coordination entity transport	Biological process
GO:0016712	0.0187667	0.999847	1	10	Oxidoreductase activity, acting on paired donors, with incorporation or reduction of molecular oxygen, reduced flavin or flavoprotein as one donor, and incorporation of one atom of oxygen	Molecular function
GO:0042953	0.0187983	0.999847	1	10	Lipoprotein transport	Biological process
GO:0044872	0.0187983	0.999847	1	10	Lipoprotein localization	Biological process
GO:2001198	0.0188172	0.999846	1	10	Regulation of dendritic cell differentiation	Biological process
GO:0035791	0.0188357	0.999846	1	10	Platelet-derived growth factor receptor-beta signaling pathway	Biological process
GO:1902287	0.0189694	0.999844	1	10	Semaphorin-plexin signaling pathway involved in axon guidance	Biological process
GO:0035461	0.0189923	0.999843	1	10	Vitamin transmembrane transport	Biological process
GO:0003176	0.0190142	0.999843	1	10	Aortic valve development	Biological process
GO:0007409	0.0190484	0.997641	3	298	Axonogenesis	Biological process
GO:0042535	0.0192911	0.999838	1	10	Positive regulation of tumor necrosis factor biosynthetic process	Biological process
GO:0009408	0.0192949	0.998766	2	113	Response to heat	Biological process
GO:0048869	0.0193364	0.99377	10	2661	Cellular developmental process	Biological process
GO:0030169	0.0193498	0.999837	1	10	Low-density lipoprotein particle binding	Molecular function
GO:0010770	0.0194103	0.998755	2	112	Positive regulation of cell morphogenesis involved in differentiation	Biological process
GO:0051350	0.0194264	0.999836	1	10	Negative regulation of lyase activity	Biological process
GO:0023052	0.0195055	0.993332	13	4001	Signaling	Biological process
GO:0009605	0.0195591	0.994646	7	1511	Response to external stimulus	Biological process
GO:0042542	0.0195915	0.998737	2	113	Response to hydrogen peroxide	Biological process
GO:0046903	0.0195982	0.995136	6	1167	Secretion	Biological process
GO:0050655	0.0196994	0.999831	1	10	Dermatan sulfate proteoglycan metabolic process	Biological process
GO:0021543	0.0197029	0.998726	2	113	Pallium development	Biological process
GO:0005833	0.0199808	0.999825	1	11	Hemoglobin complex	Cell component
GO:0015671	0.0200347	0.999824	1	11	Oxygen transport	Biological process
GO:0044433	0.0202399	0.994939	6	1179	Cytoplasmic vesicle part	Cell component
GO:0031362	0.0203601	0.999818	1	11	Anchored component of external side of plasma membrane	Cell component
GO:0002274	0.0204197	0.996367	4	566	Myeloid leukocyte activation	Biological process
GO:0043025	0.0205252	0.997384	3	307	Neuronal cell body	Cell component
GO:0009404	0.0205332	0.999815	1	11	Toxin metabolic process	Biological process
GO:0007154	0.0205487	0.992917	13	4026	Cell communication	Biological process
GO:0007039	0.0206248	0.999813	1	11	Protein catabolic process in the vacuole	Biological process
GO:0060914	0.020638	0.999813	1	11	Heart formation	Biological process
GO:0070293	0.0206959	0.999812	1	11	Renal absorption	Biological process
GO:0010875	0.0207669	0.999811	1	11	Positive regulation of cholesterol efflux	Biological process
GO:0002116	0.0207925	0.99981	1	11	Semaphorin receptor complex	Cell component
GO:0017154	0.0207925	0.99981	1	11	Semaphorin receptor activity	Molecular function
GO:1902285	0.0207925	0.99981	1	11	Semaphorin-plexin signaling pathway involved in neuron projection guidance	Biological process
GO:1904994	0.0208649	0.999809	1	11	Regulation of leukocyte adhesion to vascular endothelial cell	Biological process
GO:0061298	0.0209413	0.999807	1	11	Retina vasculature development in camera-type eye	Biological process
GO:0034185	0.020959	0.999807	1	11	Apolipoprotein binding	Molecular function
GO:0010820	0.0209702	0.999807	1	11	Positive regulation of T cell chemotaxis	Biological process
GO:0002829	0.0210724	0.999805	1	11	Negative regulation of type 2 immune response	Biological process
GO:0098742	0.0210909	0.998585	2	116	Cell-cell adhesion via plasma-membrane adhesion molecules	Biological process
GO:0006810	0.0211308	0.992759	12	3594	Transport	Biological process
GO:0003272	0.0214636	0.999798	1	11	Endocardial cushion formation	Biological process
GO:0031128	0.0216958	0.999793	1	11	Developmental induction	Biological process
GO:0001819	0.0217576	0.997165	3	317	Positive regulation of cytokine production	Biological process
GO:0090136	0.022581	0.999774	1	12	Epithelial cell-cell adhesion	Biological process
GO:0072349	0.0227517	0.999771	1	12	Modified amino acid transmembrane transporter activity	Molecular function
GO:0010819	0.0227957	0.99977	1	12	Regulation of T cell chemotaxis	Biological process
GO:1900746	0.0228745	0.999768	1	12	Regulation of vascular endothelial growth factor signaling pathway	Biological process
GO:1902547	0.0228745	0.999768	1	12	Regulation of cellular response to vascular endothelial growth factor stimulus	Biological process
GO:0030659	0.022946	0.995769	4	583	Cytoplasmic vesicle membrane	Cell component
GO:0032026	0.0229795	0.999766	1	12	Response to magnesium ion	Biological process
GO:0002693	0.0230919	0.999764	1	12	Positive regulation of cellular extravasation	Biological process
GO:1905314	0.0231478	0.999763	1	12	Semi-lunar valve development	Biological process
GO:0002683	0.0235244	0.996842	3	327	Negative regulation of immune system process	Biological process
GO:0003148	0.0237338	0.99975	1	12	Outflow tract septum morphogenesis	Biological process
GO:0071682	0.0238029	0.999747	1	13	Endocytic vesicle lumen	Cell component
GO:0031233	0.0240433	0.999742	1	13	Intrinsic component of external side of plasma membrane	Cell component
GO:0045056	0.0241302	0.99974	1	13	Transcytosis	Biological process
GO:0048020	0.0242506	0.999738	1	13	CCR chemokine receptor binding	Molecular function
GO:2000679	0.0243382	0.999736	1	13	Positive regulation of transcription regulatory region DNA binding	Biological process
GO:0016192	0.0243415	0.993021	7	1583	Vesicle-mediated transport	Biological process
GO:0061564	0.0243553	0.996686	3	327	Axon development	Biological process
GO:2000484	0.024368	0.999735	1	13	Positive regulation of interleukin-8 secretion	Biological process
GO:1903975	0.0246462	0.999729	1	13	Regulation of glial cell migration	Biological process
GO:0010092	0.024813	0.999725	1	13	Specification of animal organ identity	Biological process
GO:0003156	0.0248216	0.999725	1	13	Regulation of animal organ formation	Biological process
GO:0090026	0.0249552	0.999722	1	13	Positive regulation of monocyte chemotaxis	Biological process
GO:0007267	0.0250917	0.994216	5	893	Cell-cell signaling	Biological process
GO:0012506	0.0254622	0.995152	4	602	Vesicle membrane	Cell component
GO:0015669	0.0254916	0.999708	1	14	Gas transport	Biological process
GO:0001664	0.0255502	0.998099	2	131	G protein-coupled receptor binding	Molecular function
GO:0051234	0.0255767	0.990956	12	3683	Establishment of localization	Biological process
GO:0045761	0.0256514	0.999706	1	13	Regulation of adenylate cyclase activity	Biological process
GO:2000377	0.0259178	0.998057	2	132	Regulation of reactive oxygen species metabolic process	Biological process
GO:0008210	0.0261299	0.999693	1	14	Estrogen metabolic process	Biological process
GO:0005775	0.0261384	0.998031	2	135	Vacuolar lumen	Cell component
GO:0050770	0.0261481	0.998031	2	131	Regulation of axonogenesis	Biological process
GO:0048643	0.0262771	0.99969	1	14	Positive regulation of skeletal muscle tissue development	Biological process
GO:0140131	0.0263322	0.999688	1	14	Positive regulation of lymphocyte chemotaxis	Biological process
GO:0031982	0.0265058	0.990973	10	2823	Vesicle	Cell component
GO:0097186	0.0265466	0.999683	1	14	Amelogenesis	Biological process
GO:1901136	0.026612	0.997976	2	135	Carbohydrate derivative catabolic process	Biological process
GO:0050807	0.0266908	0.997968	2	132	Regulation of synapse organization	Biological process
GO:0008329	0.0268553	0.999676	1	14	Signaling pattern recognition receptor activity	Molecular function
GO:0038187	0.0268553	0.999676	1	14	Pattern recognition receptor activity	Molecular function
GO:0003203	0.0268889	0.999675	1	14	Endocardial cushion morphogenesis	Biological process
GO:0005615	0.0269483	0.991555	8	2014	Extracellular space	Cell component
GO:0097440	0.0269804	0.999673	1	14	Apical dendrite	Cell component
GO:0002366	0.0270431	0.994753	4	615	Leukocyte activation involved in immune response	Biological process
GO:1901681	0.0271087	0.997918	2	135	Sulfur compound binding	Molecular function
GO:0021884	0.0271219	0.999669	1	14	Forebrain neuron development	Biological process
GO:0021772	0.0274017	0.999662	1	14	Olfactory bulb development	Biological process
GO:0033617	0.0274668	0.999659	1	15	Mitochondrial respiratory chain complex IV assembly	Biological process
GO:0009636	0.0276016	0.996059	3	348	Response to toxic substance	Biological process
GO:0032373	0.0280365	0.999645	1	15	Positive regulation of sterol transport	Biological process
GO:0032376	0.0280365	0.999645	1	15	Positive regulation of cholesterol transport	Biological process
GO:0090482	0.0281117	0.999643	1	15	Vitamin transmembrane transporter activity	Molecular function
GO:0002827	0.0282371	0.99964	1	15	Positive regulation of T-helper 1 type immune response	Biological process
GO:0042462	0.0283155	0.999638	1	15	Eye photoreceptor cell development	Biological process
GO:0060074	0.028595	0.99963	1	15	Synapse maturation	Biological process
GO:0050803	0.0286034	0.997739	2	137	Regulation of synapse structure or activity	Biological process
GO:0033599	0.028721	0.999627	1	15	Regulation of mammary gland epithelial cell proliferation	Biological process
GO:0035909	0.0287217	0.999627	1	15	Aorta morphogenesis	Biological process
GO:0022604	0.0288198	0.995816	3	350	Regulation of cell morphogenesis	Biological process
GO:0044297	0.0289291	0.995794	3	351	Cell body	Cell component
GO:0098552	0.0291192	0.995755	3	354	Side of membrane	Cell component
GO:0001780	0.0291663	0.999615	1	15	Neutrophil homeostasis	Biological process
GO:0042221	0.0292896	0.989844	10	2855	Response to chemical	Biological process
GO:2000001	0.0293432	0.999609	1	16	Regulation of DNA damage checkpoint	Biological process
GO:0070325	0.0293694	0.999608	1	16	Lipoprotein particle receptor binding	Molecular function
GO:0021988	0.0293884	0.99961	1	15	Olfactory lobe development	Biological process
GO:0042493	0.029848	0.994028	4	630	Response to drug	Biological process
GO:0044463	0.0301051	0.992715	5	934	Cell projection part	Cell component
GO:0120038	0.0301051	0.992715	5	934	Plasma membrane bounded cell projection part	Cell component
GO:0060627	0.0301188	0.995552	3	360	Regulation of vesicle-mediated transport	Biological process
GO:0007165	0.0302221	0.989011	12	3750	Signal transduction	Biological process
GO:0050920	0.0303956	0.997516	2	143	Regulation of chemotaxis	Biological process
GO:0030275	0.0304294	0.999579	1	16	LRR domain binding	Molecular function
GO:0007205	0.0304448	0.999579	1	16	Protein kinase C-activating G protein-coupled receptor signaling pathway	Biological process
GO:0048519	0.0305004	0.988893	12	3760	Negative regulation of biological process	Biological process
GO:0090025	0.0305695	0.999575	1	16	Regulation of monocyte chemotaxis	Biological process
GO:0007608	0.0307155	0.999571	1	16	Sensory perception of smell	Biological process
GO:0071813	0.0308125	0.999569	1	16	Lipoprotein particle binding	Molecular function
GO:0071814	0.0308125	0.999569	1	16	Protein-lipid complex binding	Molecular function
GO:0042572	0.0313049	0.999553	1	17	Retinol metabolic process	Biological process
GO:0051099	0.0314074	0.997387	2	147	Positive regulation of binding	Biological process
GO:0030206	0.0314328	0.999551	1	16	Chondroitin sulfate biosynthetic process	Biological process
GO:0072337	0.0316944	0.999542	1	17	Modified amino acid transport	Biological process
GO:0044030	0.031729	0.999541	1	17	Regulation of DNA methylation	Biological process
GO:0010640	0.0317685	0.999539	1	17	Regulation of platelet-derived growth factor receptor signaling pathway	Biological process
GO:0046655	0.0318627	0.999537	1	17	Folic acid metabolic process	Biological process
GO:0002252	0.0319887	0.992132	5	963	Immune effector process	Biological process
GO:0016477	0.0320577	0.99211	5	954	Cell migration	Biological process
GO:0006875	0.0320624	0.995148	3	366	Cellular metal ion homeostasis	Biological process
GO:0043542	0.0321303	0.997294	2	150	Endothelial cell migration	Biological process
GO:0046641	0.0323634	0.999522	1	17	Positive regulation of alpha-beta T cell proliferation	Biological process
GO:0071677	0.03241	0.999521	1	17	Positive regulation of mononuclear cell migration	Biological process
GO:0042533	0.0326153	0.999514	1	17	Tumor necrosis factor biosynthetic process	Biological process
GO:0042534	0.0326153	0.999514	1	17	Regulation of tumor necrosis factor biosynthetic process	Biological process
GO:0050790	0.0327513	0.989987	7	1674	Regulation of catalytic activity	Biological process
GO:0050892	0.0328401	0.999508	1	17	Intestinal absorption	Biological process
GO:0097242	0.0330323	0.9995	1	18	Amyloid-beta clearance	Biological process
GO:0045055	0.0330548	0.993171	4	654	Regulated exocytosis	Biological process
GO:0010874	0.033358	0.99949	1	18	Regulation of cholesterol efflux	Biological process
GO:0015035	0.0333856	0.999489	1	18	Protein disulfide oxidoreductase activity	Molecular function
GO:0014912	0.0336467	0.999481	1	18	Negative regulation of smooth muscle cell migration	Biological process
GO:1901623	0.0338535	0.999475	1	18	Regulation of lymphocyte chemotaxis	Biological process
GO:2000826	0.0339223	0.999473	1	18	Regulation of heart morphogenesis	Biological process
GO:0009266	0.0339901	0.997048	2	153	Response to temperature stimulus	Biological process
GO:0050901	0.0343999	0.999458	1	18	Leukocyte tethering or rolling	Biological process
GO:0003197	0.0345616	0.999453	1	18	Endocardial cushion development	Biological process
GO:0010831	0.0346293	0.99945	1	18	Positive regulation of myotube differentiation	Biological process
GO:0051146	0.0348273	0.996935	2	154	Striated muscle cell differentiation	Biological process
GO:0015491	0.0348886	0.999442	1	18	Cation:cation antiporter activity	Molecular function
GO:0002443	0.0350736	0.992617	4	667	Leukocyte mediated immunity	Biological process
GO:0010575	0.0351073	0.999433	1	19	Positive regulation of vascular endothelial growth factor production	Biological process
GO:0010035	0.0351812	0.994479	3	382	Response to inorganic substance	Biological process
GO:0044421	0.0352854	0.988321	8	2114	Extracellular region part	Cell component
GO:0042454	0.0354714	0.999421	1	19	Ribonucleoside catabolic process	Biological process
GO:0051184	0.03554	0.999419	1	19	Cofactor transmembrane transporter activity	Molecular function
GO:1903306	0.0357168	0.999413	1	19	Negative regulation of regulated secretory pathway	Biological process
GO:0002691	0.0357644	0.999412	1	19	Regulation of cellular extravasation	Biological process
GO:0048169	0.0360061	0.999404	1	19	Regulation of long-term neuronal synaptic plasticity	Biological process
GO:0007167	0.0360721	0.992339	4	667	Enzyme linked receptor protein signaling pathway	Biological process
GO:0010818	0.0363168	0.999393	1	19	T cell chemotaxis	Biological process
GO:0031279	0.0366005	0.999384	1	19	Regulation of cyclase activity	Biological process
GO:0061061	0.0366181	0.994163	3	388	Muscle structure development	Biological process
GO:0008535	0.0366482	0.99938	1	20	Respiratory chain complex IV assembly	Biological process
GO:0021879	0.0366522	0.999382	1	19	Forebrain neuron differentiation	Biological process
GO:1901565	0.0366708	0.990639	5	999	Organonitrogen compound catabolic process	Biological process
GO:0030425	0.0368619	0.994109	3	386	Dendrite	Cell component
GO:0050650	0.037056	0.999368	1	19	Chondroitin sulfate proteoglycan biosynthetic process	Biological process
GO:0042451	0.0370957	0.999365	1	20	Purine nucleoside biosynthetic process	Biological process
GO:0046129	0.0370957	0.999365	1	20	Purine ribonucleoside biosynthetic process	Biological process
GO:0097447	0.0371261	0.99405	3	387	Dendritic tree	Cell component
GO:0021537	0.0371941	0.996607	2	159	Telencephalon development	Biological process
GO:2000482	0.0372813	0.999359	1	20	Regulation of interleukin-8 secretion	Biological process
GO:0001530	0.0372891	0.999358	1	20	Lipopolysaccharide binding	Molecular function
GO:0014002	0.0374967	0.999351	1	20	Astrocyte development	Biological process
GO:0005310	0.0375306	0.99935	1	20	Dicarboxylic acid transmembrane transporter activity	Molecular function
GO:0060986	0.0375418	0.99935	1	20	Endocrine hormone secretion	Biological process
GO:0060042	0.0376134	0.999347	1	20	Retina morphogenesis in camera-type eye	Biological process
GO:0001754	0.0377054	0.999344	1	20	Eye photoreceptor cell differentiation	Biological process
GO:0048741	0.0380361	0.999332	1	20	Skeletal muscle fiber development	Biological process
GO:0016358	0.0381224	0.996475	2	161	Dendrite development	Biological process
GO:0040019	0.0381724	0.999327	1	20	Positive regulation of embryonic development	Biological process
GO:0051339	0.0382493	0.999325	1	20	Regulation of lyase activity	Biological process
GO:0046658	0.0386982	0.999307	1	21	Anchored component of plasma membrane	Cell component
GO:0051180	0.0390155	0.999295	1	21	Vitamin transport	Biological process
GO:0016493	0.0390169	0.999297	1	20	C-C chemokine receptor activity	Molecular function
GO:0002407	0.0391041	0.999294	1	20	Dendritic cell chemotaxis	Biological process
GO:0021700	0.0393092	0.996304	2	164	Developmental maturation	Biological process
GO:0051602	0.0394056	0.999281	1	21	Response to electrical stimulus	Biological process
GO:0002825	0.0394982	0.999278	1	21	Regulation of T-helper 1 type immune response	Biological process
GO:0072132	0.0395324	0.999276	1	21	Mesenchyme morphogenesis	Biological process
GO:0120025	0.0401259	0.988192	6	1362	Plasma membrane bounded cell projection	Cell component
GO:0046466	0.0405816	0.999235	1	22	Membrane lipid catabolic process	Biological process
GO:0019957	0.0406667	0.999234	1	21	C-C chemokine binding	Molecular function
GO:0072606	0.0408666	0.999225	1	22	Interleukin-8 secretion	Biological process
GO:0006760	0.0408794	0.999224	1	22	Folic acid-containing compound metabolic process	Biological process
GO:0006953	0.0409331	0.999222	1	22	Acute-phase response	Biological process
GO:0030947	0.0410291	0.999218	1	22	Regulation of vascular endothelial growth factor receptor signaling pathway	Biological process
GO:0033598	0.0413648	0.999205	1	22	Mammary gland epithelial cell proliferation	Biological process
GO:0007176	0.0415309	0.999199	1	22	Regulation of epidermal growth factor-activated receptor activity	Biological process
GO:0030003	0.0415786	0.993031	3	406	Cellular cation homeostasis	Biological process
GO:0042461	0.0418009	0.999188	1	22	Photoreceptor cell development	Biological process
GO:0014904	0.0418284	0.999187	1	22	Myotube cell development	Biological process
GO:0090287	0.0418478	0.995927	2	171	Regulation of cellular response to growth factor stimulus	Biological process
GO:0003179	0.041988	0.999181	1	22	Heart valve morphogenesis	Biological process
GO:0007602	0.0420064	0.999179	1	23	Phototransduction	Biological process
GO:0035025	0.0420486	0.999179	1	22	Positive regulation of Rho protein signal transduction	Biological process
GO:0043010	0.0422858	0.995861	2	171	Camera-type eye development	Biological process
GO:0001637	0.0427025	0.999153	1	22	G protein-coupled chemoattractant receptor activity	Molecular function
GO:0004950	0.0427025	0.999153	1	22	Chemokine receptor activity	Molecular function
GO:0006873	0.0428704	0.992727	3	411	Cellular ion homeostasis	Biological process
GO:0048873	0.0429708	0.99914	1	23	Homeostasis of number of cells within a tissue	Biological process
GO:0035666	0.0430152	0.999138	1	23	TRIF-dependent toll-like receptor signaling pathway	Biological process
GO:0009966	0.043163	0.985102	8	2172	Regulation of signal transduction	Biological process
GO:0061756	0.0434654	0.99912	1	23	Leukocyte adhesion to vascular endothelial cell	Biological process
GO:0006929	0.0434764	0.99912	1	23	Substrate-dependent cell migration	Biological process
GO:0044248	0.0435991	0.985792	7	1796	Cellular catabolic process	Biological process
GO:0097237	0.0436597	0.995651	2	176	Cellular response to toxic substance	Biological process
GO:0070887	0.0437507	0.984856	8	2186	Cellular response to chemical stimulus	Biological process
GO:0000302	0.0441038	0.995582	2	176	Response to reactive oxygen species	Biological process
GO:0055065	0.0441573	0.99242	3	416	Metal ion homeostasis	Biological process
GO:0004180	0.0442225	0.999087	1	24	Carboxypeptidase activity	Molecular function
GO:1903053	0.0443084	0.999084	1	24	Regulation of extracellular matrix organization	Biological process
GO:0019239	0.0443172	0.999083	1	24	Deaminase activity	Molecular function
GO:0015298	0.0444835	0.999078	1	23	Solute:cation antiporter activity	Molecular function
GO:1904646	0.0446101	0.999071	1	24	Cellular response to amyloid-beta	Biological process
GO:2000406	0.0446627	0.999069	1	24	Positive regulation of T cell migration	Biological process
GO:0036336	0.044769	0.999066	1	23	Dendritic cell migration	Biological process
GO:0045742	0.0449075	0.999059	1	24	Positive regulation of epidermal growth factor receptor signaling pathway	Biological process
