# Supplementary material for: Whole-blood transcriptome profiling reveals signatures of metformin and its therapeutic response
Source: PLoS One. 2020 Aug 11;15(8):e0237400. doi: 10.1371/journal.pone.0237400 (PMC7418999; doi:10.1371/journal.pone.0237400)
Supplement: S2 Table — (XLSX) [file pone.0237400.s002.xlsx]

## Sheet: S2 Table
Whole-blood transcriptome profiling reveals signatures of metformin and its therapeutic response. Monta Ustinova, Laura Ansone, Ivars Silamikelis, Vita Rovite, Ilze Elbere, Laila Silamikele, Ineta Kalnina, Davids Fridmanis, Jelizaveta Sokolovska, Ilze Konrade, Valdis Pirags, Janis Klovins.
S2 Table. KEGG pathway enrichment analysis for the list of differentially expressed genes identified by comparing M3m samples with M0 samples.
Pathway	Gene count	Genes	P-value
Amino sugar and nucleotide sugar metabolism	8	CYB5R1↑, GNPDA2↑, PMM2↓, GMPPA↓, HEXB↓, GALE↓, HK3↓, RENBP↓	0.0036
Protein processing in endoplasmic reticulum	15	SSR2↑, BAG1↑, HSPA5↓, SEC23B↓, EDEM3↓, SIL1↓, PDIA4↓, YOD1↓, STUB1↓, SEC61B↓, CANX↓, UBE2E3↑, HSPA1B↑, SEC31A↓, DERL2↓,	0.0114
Lysosome	12	PSAP↓, CTSH↓, SGSH↓, GUSB↓, CTSS↓, NAGA↓, SLC11A1↓, GNS↓, HEXB↓, AP1G1↑, TPP1↓, CTSE↑	0.0125
Phagosome	13	TAP2↑, TUBB↑, CTSS↓, TUBB6↓, HLA-DOB↑, SEC61B↓, TLR4↓, CANX↓, FCGR3B↑, OLR1↓, TUBA4A↑, CD14↓, ATP6V1E2↑.	0.0236
Antigen processing and presentation	8	TAP2↑, CTSS↓, HLA-DOB↑, CD8B↑, CANX↓, HSPA1B↑, CD4↓, HSPA4↓	0.0397
Axon guidance	11	ROBO1↓, SEMA7A↑, PLXNA1↓, NRP1↓, SEMA4F↓, EPHB6↓, DPYSL2↓, PLXNB3↑, HRAS↓, EPHB2↓, PLXNB2↓	0.0406
Glycosaminoglycan degradation	4	SGSH↓, GUSB↓, GNS↓, HEXB↓	4.32E-02
Within each pathway one gene showing the highest expression variability, based on log2 fold change, is indicated in bold. ↑ Upregulated genes. ↓ Downregulated genes.
