# Supplementary material for: Whole-blood transcriptome profiling reveals signatures of metformin and its therapeutic response
Source: PLoS One. 2020 Aug 11;15(8):e0237400. doi: 10.1371/journal.pone.0237400 (PMC7418999; doi:10.1371/journal.pone.0237400)
Supplement: S3 Table — (XLSX) [file pone.0237400.s003.xlsx]

## Sheet: S3 Table
Whole-blood transcriptome profiling reveals signatures of metformin and its therapeutic response. Monta Ustinova, Laura Ansone, Ivars Silamikelis, Vita Rovite, Ilze Elbere, Laila Silamikele, Ineta Kalnina, Davids Fridmanis, Jelizaveta Sokolovska, Ilze Konrade, Valdis Pirags, Janis Klovins.
S3 Table. Gene ontology analysis for the list of differentially expressed genes identified by comparing responders against non-responders before administration of metformin (M0).
Term	Over represented P-value	Under represented P-value	Number of genes from the list corresponding to GO terms	Total number of genes corresponding to GO terms	Term	Ontology
GO:0006396	1.55131e-06	1	14	831	RNA processing	Biological process
GO:0005730	3.80785e-05	0.999994	12	797	Nucleolus	Cell component
GO:0060677	0.000466924	1	1	1	Ureteric bud elongation	Biological process
GO:0072092	0.000466924	1	1	1	Ureteric bud invasion	Biological process
GO:0072093	0.000466924	1	1	1	Metanephric renal vesicle formation	Biological process
GO:0005295	0.00046694	1	1	1	Neutral amino acid:sodium symporter activity	Molecular function
GO:0015375	0.00046694	1	1	1	Glycine:sodium symporter activity	Molecular function
GO:0060012	0.00046694	1	1	1	Synaptic transmission, glycinergic	Biological process
GO:0061536	0.00046694	1	1	1	Glycine secretion	Biological process
GO:0061537	0.00046694	1	1	1	Glycine secretion, neurotransmission	Biological process
GO:0120092	0.000466972	1	1	1	Crotonyl-coa hydratase activity	Molecular function
GO:0120093	0.000466972	1	1	1	Regulation of peptidyl-lysine crotonylation	Biological process
GO:0120094	0.000466972	1	1	1	Negative regulation of peptidyl-lysine crotonylation	Biological process
GO:0060816	0.000933687	1	1	2	Random inactivation of X chromosome	Biological process
GO:0000353	0.00175392	0.999981	2	4	Formation of quadruple SL/U4/U5/U6 snrnp	Biological process
GO:0000365	0.00175392	0.999981	2	4	Mrna trans splicing, via spliceosome	Biological process
GO:0045291	0.00175392	0.999981	2	4	Mrna trans splicing, SL addition	Biological process
GO:0098688	0.00302115	0.999998	1	2	Parallel fiber to Purkinje cell synapse	Cell component
GO:0005682	0.00331761	0.999921	2	17	U5 snrnp	Cell component
GO:0047066	0.00332228	1	1	1	Phospholipid-hydroperoxide glutathione peroxidase activity	Molecular function
GO:0097707	0.00332228	1	1	1	Ferroptosis	Biological process
GO:0110075	0.00332228	1	1	1	Regulation of ferroptosis	Biological process
GO:0110076	0.00332228	1	1	1	Negative regulation of ferroptosis	Biological process
GO:0072283	0.00384606	0.999995	1	3	Metanephric renal vesicle morphogenesis	Biological process
GO:0070227	0.00586718	0.999801	2	48	Lymphocyte apoptotic process	Biological process
GO:0000244	0.0066651	0.999773	2	17	Spliceosomal tri-snrnp complex assembly	Biological process
GO:0032484	0.00676969	0.999985	1	3	Ral protein signal transduction	Biological process
GO:0032485	0.00676969	0.999985	1	3	Regulation of Ral protein signal transduction	Biological process
GO:0015187	0.0079017	0.999977	1	4	Glycine transmembrane transporter activity	Molecular function
GO:0004719	0.00841154	0.999977	1	3	Protein-L-isoaspartate (D-aspartate) O-methyltransferase activity	Molecular function
GO:0072033	0.00856433	0.999976	1	3	Renal vesicle formation	Biological process
GO:0072077	0.00902747	0.999971	1	4	Renal vesicle morphogenesis	Biological process
GO:0072087	0.00902747	0.999971	1	4	Renal vesicle development	Biological process
GO:0140066	0.00933234	0.999979	1	2	Peptidyl-lysine crotonylation	Biological process
GO:0010340	0.00933775	0.999966	1	5	Carboxyl-O-methyltransferase activity	Molecular function
GO:0051998	0.00933775	0.999966	1	5	Protein carboxyl O-methyltransferase activity	Molecular function
GO:0008061	0.00986602	0.999965	1	4	Chitin binding	Molecular function
GO:0008430	0.0098986	0.999965	1	4	Selenium binding	Molecular function
GO:0046540	0.0102739	0.999544	2	29	U4/U6 x U5 tri-snrnp complex	Cell component
GO:0097526	0.0102739	0.999544	2	29	Spliceosomal tri-snrnp complex	Cell component
GO:0015816	0.0116378	0.999948	1	5	Glycine transport	Biological process
GO:0071887	0.0120039	0.999403	2	72	Leukocyte apoptotic process	Biological process
GO:0016070	0.0121293	0.99594	15	2997	RNA metabolic process	Biological process
GO:0010746	0.0137177	0.999932	1	4	Regulation of plasma membrane long-chain fatty acid transport	Biological process
GO:0010748	0.0137177	0.999932	1	4	Negative regulation of plasma membrane long-chain fatty acid transport	Biological process
GO:0015911	0.0137177	0.999932	1	4	Plasma membrane long-chain fatty acid transport	Biological process
GO:2000192	0.0137177	0.999932	1	4	Negative regulation of fatty acid transport	Biological process
GO:0002249	0.0139035	0.99993	1	4	Lymphocyte anergy	Biological process
GO:0002667	0.0139035	0.99993	1	4	Regulation of T cell anergy	Biological process
GO:0002870	0.0139035	0.99993	1	4	T cell anergy	Biological process
GO:0002911	0.0139035	0.99993	1	4	Regulation of lymphocyte anergy	Biological process
GO:1903825	0.0144783	0.999208	2	64	Organic acid transmembrane transport	Biological process
GO:1905039	0.0144783	0.999208	2	64	Carboxylic acid transmembrane transport	Biological process
GO:0072273	0.0148884	0.999911	1	6	Metanephric nephron morphogenesis	Biological process
GO:0003338	0.0153487	0.999902	1	7	Metanephros morphogenesis	Biological process
GO:0051897	0.0156089	0.999109	2	73	Positive regulation of protein kinase B signaling	Biological process
GO:0005283	0.015899	0.999908	1	4	Amino acid:sodium symporter activity	Molecular function
GO:0002053	0.0159504	0.999891	1	9	Positive regulation of mesenchymal cell proliferation	Biological process
GO:0002903	0.016169	0.999888	1	9	Negative regulation of B cell apoptotic process	Biological process
GO:0002517	0.0163788	0.999886	1	8	T cell tolerance induction	Biological process
GO:0002664	0.0163788	0.999886	1	8	Regulation of T cell tolerance induction	Biological process
GO:0005328	0.0167186	0.999892	1	5	Neurotransmitter:sodium symporter activity	Molecular function
GO:0000387	0.0171284	0.998995	2	36	Spliceosomal snrnp assembly	Biological process
GO:0010467	0.017974	0.99366	16	3440	Gene expression	Biological process
GO:0044428	0.0191592	0.993179	16	3374	Nuclear part	Cell component
GO:0019372	0.0196033	0.999845	1	6	Lipoxygenase pathway	Biological process
GO:0045725	0.0203522	0.999824	1	8	Positive regulation of glycogen biosynthetic process	Biological process
GO:0098686	0.0207185	0.999811	1	11	Hippocampal mossy fiber to CA3 synapse	Cell component
GO:0010464	0.0209715	0.999803	1	13	Regulation of mesenchymal cell proliferation	Biological process
GO:0030285	0.0210015	0.999802	1	14	Integral component of synaptic vesicle membrane	Cell component
GO:0010463	0.021429	0.999793	1	14	Mesenchymal cell proliferation	Biological process
GO:0070875	0.0216791	0.999795	1	10	Positive regulation of glycogen metabolic process	Biological process
GO:0005343	0.0232056	0.999776	1	7	Organic acid:sodium symporter activity	Molecular function
GO:0032000	0.0235456	0.999765	1	8	Positive regulation of fatty acid beta-oxidation	Biological process
GO:0097153	0.0237722	0.999747	1	13	Cysteine-type endopeptidase activity involved in apoptotic process	Molecular function
GO:0072210	0.0245853	0.999743	1	8	Metanephric nephron development	Biological process
GO:0005416	0.0252344	0.999742	1	6	Amino acid:cation symporter activity	Molecular function
GO:0032891	0.0252742	0.999729	1	8	Negative regulation of organic acid transport	Biological process
GO:0002643	0.0257947	0.999702	1	13	Regulation of tolerance induction	Biological process
GO:1902001	0.0258607	0.999708	1	10	Fatty acid transmembrane transport	Biological process
GO:0051249	0.0269004	0.996177	3	278	Regulation of lymphocyte activation	Biological process
GO:1903960	0.0270135	0.999678	1	11	Negative regulation of anion transmembrane transport	Biological process
GO:1903792	0.0274685	0.999664	1	12	Negative regulation of anion transport	Biological process
GO:0051127	0.028407	0.999641	1	12	Positive regulation of actin nucleation	Biological process
GO:0042759	0.0287082	0.999639	1	10	Long-chain fatty acid biosynthetic process	Biological process
GO:2000191	0.0288426	0.999632	1	11	Regulation of fatty acid transport	Biological process
GO:0046321	0.0290906	0.999634	1	9	Positive regulation of fatty acid oxidation	Biological process
GO:0007250	0.029205	0.999617	1	13	Activation of NF-kappab-inducing kinase activity	Biological process
GO:0090304	0.0307515	0.98819	15	3341	Nucleic acid metabolic process	Biological process
GO:0060675	0.0311841	0.999557	1	16	Ureteric bud morphogenesis	Biological process
GO:0072171	0.0311841	0.999557	1	16	Mesonephric tubule morphogenesis	Biological process
GO:0035136	0.0317049	0.99956	1	10	Forelimb morphogenesis	Biological process
GO:0043232	0.0320585	0.987624	14	2812	Intracellular non-membrane-bounded organelle	Cell component
GO:0031998	0.0321168	0.999534	1	14	Regulation of fatty acid beta-oxidation	Biological process
GO:0043228	0.03226	0.987534	14	2817	Non-membrane-bounded organelle	Cell component
GO:0051896	0.0330657	0.997169	2	106	Regulation of protein kinase B signaling	Biological process
GO:0009048	0.0342992	0.999463	1	16	Dosage compensation by inactivation of X chromosome	Biological process
GO:0015175	0.0343818	0.99946	1	16	Neutral amino acid transmembrane transporter activity	Molecular function
GO:0002902	0.0344273	0.999464	1	14	Regulation of B cell apoptotic process	Biological process
GO:0007549	0.0350298	0.999438	1	17	Dosage compensation	Biological process
GO:0004602	0.0353163	0.999443	1	12	Glutathione peroxidase activity	Molecular function
GO:0099056	0.0360355	0.999403	1	18	Integral component of presynaptic membrane	Cell component
GO:0005158	0.0363915	0.999398	1	15	Insulin receptor binding	Molecular function
GO:0072078	0.0369147	0.999373	1	18	Nephron tubule morphogenesis	Biological process
GO:0070229	0.0371167	0.999364	1	19	Negative regulation of lymphocyte apoptotic process	Biological process
GO:0072028	0.0373651	0.999355	1	19	Nephron morphogenesis	Biological process
GO:0072088	0.0373651	0.999355	1	19	Nephron epithelium morphogenesis	Biological process
GO:0060076	0.0373776	0.999387	1	10	Excitatory synapse	Cell component
GO:0032369	0.0375267	0.999371	1	12	Negative regulation of lipid transport	Biological process
GO:0045923	0.0375774	0.999355	1	16	Positive regulation of fatty acid metabolic process	Biological process
GO:0005979	0.0382521	0.999326	1	18	Regulation of glycogen biosynthetic process	Biological process
GO:0010962	0.0382521	0.999326	1	18	Regulation of glucan biosynthetic process	Biological process
GO:0050670	0.038496	0.996412	2	129	Regulation of lymphocyte proliferation	Biological process
GO:0098889	0.0385141	0.999313	1	20	Intrinsic component of presynaptic membrane	Cell component
GO:0098656	0.0385439	0.996406	2	127	Anion transmembrane transport	Biological process
GO:0032944	0.038798	0.996368	2	130	Regulation of mononuclear cell proliferation	Biological process
GO:0035137	0.0390909	0.999329	1	10	Hindlimb morphogenesis	Biological process
GO:0015370	0.0394066	0.99929	1	16	Solute:sodium symporter activity	Molecular function
GO:0070873	0.0395558	0.999275	1	20	Regulation of glycogen metabolic process	Biological process
GO:0043491	0.0396526	0.996248	2	119	Protein kinase B signaling	Biological process
GO:0008171	0.0399008	0.999269	1	17	O-methyltransferase activity	Molecular function
GO:0070663	0.0399209	0.996204	2	132	Regulation of leukocyte proliferation	Biological process
GO:0009987	0.0405675	1	26	8441	Cellular process	Biological process
GO:0010800	0.0406965	0.999239	1	17	Positive regulation of peptidyl-threonine phosphorylation	Biological process
GO:0097525	0.0410779	0.996082	2	61	Spliceosomal snrnp complex	Cell component
GO:0099055	0.0410848	0.999214	1	22	Integral component of postsynaptic membrane	Cell component
GO:0002507	0.0414724	0.999207	1	18	Tolerance induction	Biological process
GO:0061333	0.041865	0.999187	1	20	Renal tubule morphogenesis	Biological process
GO:0098936	0.0419816	0.999175	1	24	Intrinsic component of postsynaptic membrane	Cell component
GO:1903959	0.0421899	0.999179	1	18	Regulation of anion transmembrane transport	Biological process
GO:0001783	0.0422049	0.999179	1	18	B cell apoptotic process	Biological process
GO:0015849	0.0426818	0.99579	2	135	Organic acid transport	Biological process
GO:0046942	0.0426818	0.99579	2	135	Carboxylic acid transport	Biological process
GO:0002694	0.0441356	0.992386	3	324	Regulation of leukocyte activation	Biological process
GO:0050996	0.0449146	0.999089	1	13	Positive regulation of lipid catabolic process	Biological process
