# Supplementary material for: Whole-blood transcriptome profiling reveals signatures of metformin and its therapeutic response
Source: PLoS One. 2020 Aug 11;15(8):e0237400. doi: 10.1371/journal.pone.0237400 (PMC7418999; doi:10.1371/journal.pone.0237400)
Supplement: S4 Table — (XLSX) [file pone.0237400.s004.xlsx]

## Sheet: S4 Table
Whole-blood transcriptome profiling reveals signatures of metformin and its therapeutic response. Monta Ustinova, Laura Ansone, Ivars Silamikelis, Vita Rovite, Ilze Elbere, Laila Silamikele, Ineta Kalnina, Davids Fridmanis, Jelizaveta Sokolovska, Ilze Konrade, Valdis Pirags, Janis Klovins.
S4 Table. Gene ontology analysis for the list of differentially expressed genes identified by comparing responders against non-responders after administration of metformin for 3 months (M3m).
Term	Over represented P-value	Under represented P-value	Number of genes from the list corresponding to GO terms	Total number of genes corresponding to GO terms	Term	Ontology
GO:0008137	2.17383e-07	1	4	41	NADH dehydrogenase (ubiquinone) activity	Molecular function
GO:0050136	2.17383e-07	1	4	41	NADH dehydrogenase (quinone) activity	Molecular function
GO:0003954	2.37865e-07	1	4	42	NADH dehydrogenase activity	Molecular function
GO:0016655	4.49451e-07	1	4	49	Oxidoreductase activity, acting on NAD(P)H, quinone or similar compound as acceptor	Molecular function
GO:0016651	2.94072e-06	1	4	79	Oxidoreductase activity, acting on NAD(P)H	Molecular function
GO:0070469	4.11798e-06	1	4	85	Respiratory chain	Cell component
GO:0006119	1.00504e-05	1	4	107	Oxidative phosphorylation	Biological process
GO:0098800	1.69511e-05	1	4	122	Inner mitochondrial membrane protein complex	Cell component
GO:0006120	2.96713e-05	1	3	46	Mitochondrial electron transport, NADH to ubiquinone	Biological process
GO:0005747	3.21618e-05	1	3	47	Mitochondrial respiratory chain complex I	Cell component
GO:0030964	3.21618e-05	1	3	47	NADH dehydrogenase complex	Cell component
GO:0045271	3.21618e-05	1	3	47	Respiratory chain complex I	Cell component
GO:0010257	5.67448e-05	0.999999	3	57	NADH dehydrogenase complex assembly	Biological process
GO:0032981	5.67448e-05	0.999999	3	57	Mitochondrial respiratory chain complex I assembly	Biological process
GO:0005743	6.38977e-05	0.999997	5	352	Mitochondrial inner membrane	Cell component
GO:0044455	9.03143e-05	0.999997	4	189	Mitochondrial membrane part	Cell component
GO:0046034	9.67778e-05	0.999997	4	192	ATP metabolic process	Biological process
GO:0019866	0.000102247	0.999994	5	389	Organelle inner membrane	Cell component
GO:0098803	0.000120823	0.999998	3	73	Respiratory chain complex	Cell component
GO:0042773	0.000132653	0.999997	3	76	ATP synthesis coupled electron transport	Biological process
GO:0042775	0.000132653	0.999997	3	76	Mitochondrial ATP synthesis coupled electron transport	Biological process
GO:0005746	0.00014021	0.999997	3	77	Mitochondrial respiratory chain	Cell component
GO:0009205	0.000140974	0.999994	4	212	Purine ribonucleoside triphosphate metabolic process	Biological process
GO:0033108	0.000144385	0.999997	3	78	Mitochondrial respiratory chain complex assembly	Biological process
GO:0009144	0.000156096	0.999994	4	218	Purine nucleoside triphosphate metabolic process	Biological process
GO:0009199	0.000156419	0.999994	4	218	Ribonucleoside triphosphate metabolic process	Biological process
GO:0009126	0.000162526	0.999993	4	220	Purine nucleoside monophosphate metabolic process	Biological process
GO:0009167	0.000162526	0.999993	4	220	Purine ribonucleoside monophosphate metabolic process	Biological process
GO:0035094	0.000166686	0.999999	2	15	Response to nicotine	Biological process
GO:0098798	0.000194881	0.999992	4	230	Mitochondrial protein complex	Cell component
GO:0009161	0.0001982	0.999991	4	232	Ribonucleoside monophosphate metabolic process	Biological process
GO:0009141	0.000198245	0.999991	4	232	Nucleoside triphosphate metabolic process	Biological process
GO:0022904	0.00019897	0.999996	3	87	Respiratory electron transport chain	Biological process
GO:1990204	0.000224234	0.999995	3	91	Oxidoreductase complex	Cell component
GO:0009123	0.00024067	0.999989	4	244	Nucleoside monophosphate metabolic process	Biological process
GO:0031966	0.000373221	0.999973	5	515	Mitochondrial membrane	Cell component
GO:0005740	0.000491057	0.999962	5	546	Mitochondrial envelope	Cell component
GO:0022900	0.000666462	0.999977	3	132	Electron transport chain	Biological process
GO:0006091	0.000676617	0.999959	4	322	Generation of precursor metabolites and energy	Biological process
GO:0045333	0.000788199	0.999972	3	140	Cellular respiration	Biological process
GO:0009150	0.000868991	0.999944	4	343	Purine ribonucleotide metabolic process	Biological process
GO:0006163	0.000997552	0.999933	4	356	Purine nucleotide metabolic process	Biological process
GO:0009259	0.0010171	0.999932	4	358	Ribonucleotide metabolic process	Biological process
GO:0019693	0.00116968	0.999918	4	372	Ribose phosphate metabolic process	Biological process
GO:0060677	0.00120271	1	1	1	Ureteric bud elongation	Biological process
GO:0072092	0.00120271	1	1	1	Ureteric bud invasion	Biological process
GO:0072093	0.00120271	1	1	1	Metanephric renal vesicle formation	Biological process
GO:0072521	0.00122347	0.999913	4	377	Purine-containing compound metabolic process	Biological process
GO:0098796	0.00140985	0.999861	5	691	Membrane protein complex	Cell component
GO:0007005	0.00164067	0.999874	4	411	Mitochondrion organization	Biological process
GO:0007568	0.00165052	0.999923	3	185	Aging	Biological process
GO:0050853	0.00165872	0.999972	2	47	B cell receptor signaling pathway	Biological process
GO:0016491	0.00190007	0.999848	4	425	Oxidoreductase activity	Molecular function
GO:0015980	0.00190064	0.999907	3	192	Energy derivation by oxidation of organic compounds	Biological process
GO:0044429	0.0022157	0.999757	5	762	Mitochondrial part	Cell component
GO:0017144	0.00234324	0.999801	4	450	Drug metabolic process	Biological process
GO:0009117	0.00240141	0.999795	4	452	Nucleotide metabolic process	Biological process
GO:0006753	0.00242249	0.999792	4	453	Nucleoside phosphate metabolic process	Biological process
GO:0042100	0.00244228	0.99995	2	57	B cell proliferation	Biological process
GO:0004830	0.00279997	0.999998	1	2	Tryptophan-trna ligase activity	Molecular function
GO:0006436	0.00279997	0.999998	1	2	Tryptophanyl-trna aminoacylation	Biological process
GO:0055086	0.00368765	0.999644	4	510	Nucleobase-containing small molecule metabolic process	Biological process
GO:0072283	0.00379301	0.999996	1	3	Metanephric renal vesicle morphogenesis	Biological process
GO:0002636	0.00384071	0.999995	1	3	Positive regulation of germinal center formation	Biological process
GO:0019815	0.0038769	0.999995	1	3	B cell receptor complex	Cell component
GO:0031296	0.00395768	0.999995	1	3	B cell costimulation	Biological process
GO:0031967	0.00395815	0.999502	5	870	Organelle envelope	Cell component
GO:0031975	0.00395815	0.999502	5	870	Envelope	Cell component
GO:0032484	0.00396559	0.999995	1	3	Ral protein signal transduction	Biological process
GO:0032485	0.00396559	0.999995	1	3	Regulation of Ral protein signal transduction	Biological process
GO:0072033	0.00399505	0.999995	1	3	Renal vesicle formation	Biological process
GO:0065003	0.00442827	0.999339	6	1320	Protein-containing complex assembly	Biological process
GO:0072077	0.0052025	0.999991	1	4	Renal vesicle morphogenesis	Biological process
GO:0072087	0.0052025	0.999991	1	4	Renal vesicle development	Biological process
GO:0019814	0.00530316	0.99999	1	4	Immunoglobulin complex	Cell component
GO:0015990	0.00536379	0.99999	1	4	Electron transport coupled proton transport	Biological process
GO:0048705	0.00551256	0.999828	2	86	Skeletal system morphogenesis	Biological process
GO:0055114	0.0059102	0.999346	4	584	Oxidation-reduction process	Biological process
GO:0045078	0.00620548	0.999986	1	5	Positive regulation of interferon-gamma biosynthetic process	Biological process
GO:0042095	0.00740293	0.999979	1	6	Interferon-gamma biosynthetic process	Biological process
GO:0045072	0.00740293	0.999979	1	6	Regulation of interferon-gamma biosynthetic process	Biological process
GO:0072273	0.00786253	0.999976	1	6	Metanephric nephron morphogenesis	Biological process
GO:1902600	0.00793598	0.9997	2	101	Proton transmembrane transport	Biological process
GO:0003338	0.00906679	0.999967	1	7	Metanephros morphogenesis	Biological process
GO:0043933	0.00919891	0.998384	6	1528	Protein-containing complex subunit organization	Biological process
GO:0072210	0.00923409	0.999966	1	7	Metanephric nephron development	Biological process
GO:0048039	0.00963532	0.999963	1	7	Ubiquinone binding	Molecular function
GO:0010835	0.00967858	0.999963	1	7	Regulation of protein ADP-ribosylation	Biological process
GO:0002634	0.0103148	0.999957	1	8	Regulation of germinal center formation	Biological process
GO:0050786	0.0108913	0.999952	1	8	RAGE receptor binding	Molecular function
GO:0035136	0.0118057	0.999943	1	9	Forelimb morphogenesis	Biological process
GO:0051573	0.0118663	0.999942	1	9	Negative regulation of histone H3-K9 methylation	Biological process
GO:0021670	0.0118842	0.999942	1	9	Lateral ventricle development	Biological process
GO:0005739	0.0121154	0.997982	5	1136	Mitochondrion	Cell component
GO:0016021	0.0134467	0.997261	7	2224	Integral component of membrane	Cell component
GO:0019637	0.0144357	0.997919	4	754	Organophosphate metabolic process	Biological process
GO:0044281	0.014549	0.997458	5	1189	Small molecule metabolic process	Biological process
GO:0035137	0.0147497	0.999908	1	11	Hindlimb morphogenesis	Biological process
GO:0031224	0.0150536	0.996858	7	2269	Intrinsic component of membrane	Cell component
GO:0009897	0.0154478	0.999169	2	149	External side of plasma membrane	Cell component
GO:1901135	0.0155143	0.997714	4	772	Carbohydrate derivative metabolic process	Biological process
GO:0031528	0.0155513	0.999897	1	12	Microvillus membrane	Cell component
GO:0055093	0.0160643	0.99989	1	12	Response to hyperoxia	Biological process
GO:0050851	0.0164992	0.999081	2	152	Antigen receptor-mediated signaling pathway	Biological process
GO:0051127	0.0167263	0.99988	1	13	Positive regulation of actin nucleation	Biological process
GO:0002467	0.0167376	0.99988	1	13	Germinal center formation	Biological process
GO:0045263	0.0167445	0.999881	1	12	Proton-transporting ATP synthase complex, coupling factor F(o)	Cell component
GO:0042113	0.019598	0.998803	2	169	B cell activation	Biological process
GO:0034622	0.0197543	0.996865	4	824	Cellular protein-containing complex assembly	Biological process
GO:0048038	0.0199402	0.999827	1	15	Quinone binding	Molecular function
GO:0046651	0.0205966	0.998708	2	172	Lymphocyte proliferation	Biological process
GO:0032943	0.0208273	0.998686	2	173	Mononuclear cell proliferation	Biological process
GO:0060675	0.021855	0.999791	1	17	Ureteric bud morphogenesis	Biological process
GO:0072171	0.021855	0.999791	1	17	Mesonephric tubule morphogenesis	Biological process
GO:0070661	0.0219507	0.998575	2	178	Leukocyte proliferation	Biological process
GO:0051894	0.0222415	0.999783	1	17	Positive regulation of focal adhesion assembly	Biological process
GO:0051570	0.0232415	0.999762	1	18	Regulation of histone H3-K9 methylation	Biological process
GO:0031061	0.0233056	0.999761	1	18	Negative regulation of histone methylation	Biological process
GO:0042776	0.023315	0.999762	1	17	Mitochondrial ATP synthesis coupled proton transport	Biological process
GO:0035255	0.0238683	0.999749	1	18	Ionotropic glutamate receptor binding	Molecular function
GO:0021591	0.0239123	0.999748	1	18	Ventricular system development	Biological process
GO:0044425	0.0239655	0.994385	8	3098	Membrane part	Cell component
GO:0050778	0.0243654	0.996933	3	493	Positive regulation of immune response	Biological process
GO:0072078	0.0244311	0.999737	1	19	Nephron tubule morphogenesis	Biological process
GO:1901890	0.0247727	0.999729	1	19	Positive regulation of cell junction assembly	Biological process
GO:0042803	0.0247737	0.996862	3	493	Protein homodimerization activity	Molecular function
GO:0048646	0.0249002	0.996839	3	500	Anatomical structure formation involved in morphogenesis	Biological process
GO:0036296	0.0253067	0.999717	1	19	Response to increased oxygen levels	Biological process
GO:0072028	0.0256157	0.99971	1	20	Nephron morphogenesis	Biological process
GO:0072088	0.0256157	0.99971	1	20	Nephron epithelium morphogenesis	Biological process
GO:0031334	0.0257945	0.998174	2	192	Positive regulation of protein complex assembly	Biological process
GO:0033177	0.0259227	0.999703	1	19	Proton-transporting two-sector atpase complex, proton-transporting domain	Cell component
GO:0046677	0.0259725	0.998154	2	194	Response to antibiotic	Biological process
GO:0042220	0.0261534	0.999697	1	20	Response to cocaine	Biological process
GO:0048701	0.0264036	0.999691	1	20	Embryonic cranial skeleton morphogenesis	Biological process
GO:0061333	0.0271176	0.999673	1	21	Renal tubule morphogenesis	Biological process
GO:0016310	0.0271303	0.994398	5	1401	Phosphorylation	Biological process
GO:0022607	0.0271763	0.993829	6	1920	Cellular component assembly	Biological process
GO:0005753	0.0276318	0.999662	1	20	Mitochondrial proton-transporting ATP synthase complex	Cell component
GO:0050855	0.0283727	0.999642	1	22	Regulation of B cell receptor signaling pathway	Biological process
GO:0051125	0.0287506	0.999632	1	22	Regulation of actin nucleation	Biological process
GO:0015985	0.0287901	0.999632	1	21	Energy coupled proton transport, down electrochemical gradient	Biological process
GO:0015986	0.0287901	0.999632	1	21	ATP synthesis coupled proton transport	Biological process
GO:0070482	0.0289591	0.997817	2	204	Response to oxygen levels	Biological process
GO:0045259	0.0289864	0.999627	1	21	Proton-transporting ATP synthase complex	Cell component
GO:1903393	0.0297047	0.999606	1	23	Positive regulation of adherens junction organization	Biological process
GO:0051567	0.0305929	0.999581	1	24	Histone H3-K9 methylation	Biological process
GO:0001656	0.0309488	0.999571	1	24	Metanephros development	Biological process
GO:0001501	0.0311201	0.99756	2	214	Skeletal system development	Biological process
GO:0006471	0.0316344	0.999552	1	24	Protein ADP-ribosylation	Biological process
GO:0015988	0.0320621	0.99954	1	24	Energy coupled proton transmembrane transport, against electrochemical gradient	Biological process
GO:0015672	0.0322755	0.997419	2	216	Monovalent inorganic cation transport	Biological process
GO:0001782	0.0335731	0.999493	1	26	B cell homeostasis	Biological process
GO:0061326	0.0337661	0.999488	1	26	Renal tubule development	Biological process
GO:0072080	0.0337661	0.999488	1	26	Nephron tubule development	Biological process
GO:0005771	0.034108	0.999477	1	26	Multivesicular body	Cell component
GO:1904888	0.034152	0.999476	1	26	Cranial skeletal system development	Biological process
GO:0001657	0.0347128	0.999457	1	27	Ureteric bud development	Biological process
GO:0060993	0.0353772	0.999436	1	28	Kidney morphogenesis	Biological process
GO:0035254	0.0357636	0.999424	1	27	Glutamate receptor binding	Molecular function
GO:0072163	0.0360844	0.999413	1	28	Mesonephric epithelium development	Biological process
GO:0072164	0.0360844	0.999413	1	28	Mesonephric tubule development	Biological process
GO:0048704	0.0365605	0.999397	1	28	Embryonic skeletal system morphogenesis	Biological process
GO:0030890	0.0367805	0.999389	1	29	Positive regulation of B cell proliferation	Biological process
GO:0002429	0.0369705	0.996816	2	235	Immune response-activating cell surface receptor signaling pathway	Biological process
GO:0042407	0.0372752	0.999373	1	28	Cristae formation	Biological process
GO:0001823	0.0374371	0.999367	1	29	Mesonephros development	Biological process
GO:0016020	0.0392683	0.990799	10	4821	Membrane	Cell component
GO:0061647	0.0396047	0.999289	1	31	Histone H3-K9 modification	Biological process
GO:0045785	0.0404799	0.996336	2	248	Positive regulation of cell adhesion	Biological process
GO:0035914	0.0416613	0.999212	1	32	Skeletal muscle cell differentiation	Biological process
GO:0072347	0.0418685	0.999204	1	32	Response to anesthetic	Biological process
GO:0044085	0.042794	0.98909	6	2119	Cellular component biogenesis	Biological process
GO:0072009	0.0429654	0.99916	1	33	Nephron epithelium development	Biological process
GO:0031057	0.0429787	0.99916	1	33	Negative regulation of histone modification	Biological process
GO:0048306	0.0442035	0.999111	1	33	Calcium-dependent protein binding	Molecular function
GO:0002768	0.0442734	0.99579	2	260	Immune response-regulating cell surface receptor signaling pathway	Biological process
GO:0001954	0.0443336	0.999105	1	34	Positive regulation of cell-matrix adhesion	Biological process
GO:0050776	0.0445062	0.992896	3	623	Regulation of immune response	Biological process
GO:0045010	0.0454787	0.999057	1	35	Actin nucleation	Biological process
GO:0002250	0.0455007	0.995607	2	265	Adaptive immune response	Biological process
GO:0042108	0.0482178	0.998936	1	38	Positive regulation of cytokine biosynthetic process	Biological process
GO:0007007	0.0489235	0.998905	1	37	Inner mitochondrial membrane organization	Biological process
