# Supplementary material for: Whole-blood transcriptome profiling reveals signatures of metformin and its therapeutic response
Source: PLoS One. 2020 Aug 11;15(8):e0237400. doi: 10.1371/journal.pone.0237400 (PMC7418999; doi:10.1371/journal.pone.0237400)
Supplement: S5 Table — (XLSX) [file pone.0237400.s005.xlsx]

## Sheet: S5 Table
Whole-blood transcriptome profiling reveals signatures of metformin and its therapeutic response. Monta Ustinova, Laura Ansone, Ivars Silamikelis, Vita Rovite, Ilze Elbere, Laila Silamikele, Ineta Kalnina, Davids Fridmanis, Jelizaveta Sokolovska, Ilze Konrade, Valdis Pirags, Janis Klovins.
S5 Table. The variable importance of projection score for key genes contributing the most to the patient separation in metformin response groups before the use of any antidiabetic thearpy.
Gene	VIP value in Latent variable 1	VIP value in Latent variable 2
FN3KRP	40.6653	36.9601
PCED1B-AS1	33.9313	30.8397
DCUN1D3	27.0655	24.5994
CEACAM1	26.9624	24.5057
PCED1B	24.0857	21.8911
ERICH1	22.827	20.7471
MZT2A	22.531	20.4781
TBCCD1	20.949	19.0403
C2orf68	19.781	17.9787
ABCC2	16.8451	15.3102
ZSWIM6	16.615	15.1012
DPM3	14.8413	13.4891
AQP3	14.7082	13.368
MTMR3	14.6726	13.3357
IGHA1	13.3107	12.098
ADCK2	13.0059	11.8208
TOR1A	12.3855	11.257
CHCHD3	12.0211	10.9258
RNF169	11.1094	10.0972
KCNJ15	10.9487	9.95111
IRS1	10.8549	9.86586
POLR2D	10.4948	9.53861
TNFRSF10B	10.3855	9.43927
SCOC	10.192	9.26338
HHEX	9.86699	8.96797
ZNF18	9.74838	8.86016
MAGEF1	9.62797	8.75073
CARD16	9.57963	8.70679
NIF3L1	8.70738	7.91401
RBM5	8.67653	7.88597
NEDD8	7.98508	7.25752
TNFAIP6	7.97268	7.24625
HECW2	7.89984	7.18006
COG3	7.16024	6.50784
TSPAN18	6.62333	6.01985
AC009950.1	6.48288	5.8922
ANAPC16	6.45984	5.87126
AFAP1L2	5.9466	5.40478
MCCC2	5.70398	5.18427
PTMA	5.07415	4.61182
BEX4	4.95773	4.50601
CRYZL1	4.7374	4.30576
GRWD1	4.3882	3.98837
RPS2P5	3.79132	3.44588
POLB	3.72949	3.38968
GORASP2	3.64422	3.31218
OPRL1	3.17563	2.88628
SQOR	3.0688	2.78919
TRMT61A	2.83758	2.57904
LHX4	2.62665	2.38732
EMD	2.33778	2.12477
JAG1	2.138	1.9432
CD83	1.6608	1.50948
IGSF8	1.58415	1.43981
IGLC3	1.53686	1.39683
TLE4	1.44684	1.31501
