# Supplementary material for: Whole-blood transcriptome profiling reveals signatures of metformin and its therapeutic response
Source: PLoS One. 2020 Aug 11;15(8):e0237400. doi: 10.1371/journal.pone.0237400 (PMC7418999; doi:10.1371/journal.pone.0237400)
Supplement: S6 Table — (XLSX) [file pone.0237400.s006.xlsx]

## Sheet: S6 Table
Whole-blood transcriptome profiling reveals signatures of metformin and its therapeutic response. Monta Ustinova, Laura Ansone, Ivars Silamikelis, Vita Rovite, Ilze Elbere, Laila Silamikele, Ineta Kalnina, Davids Fridmanis, Jelizaveta Sokolovska, Ilze Konrade, Valdis Pirags, Janis Klovins.
S6 Table. Summary of sequencing statistics.
Sample ID	Raw reads	Trimmed reads	Uniquely mapped reads	Percent of uniquely mapped reads (%)
1-1	21968568	12155105	7925179	65.2
1-2	19149502	10346842	7156689	69.17
2-1	37328267	14926022	8591514	57.56
2-2	32311991	13024558	8967206	68.85
3-1	26758528	11239464	6937927	61.73
3-2	24351407	7617136	4688469	61.55
4-1	23610715	9992837	7216496	72.22
4-2	23148128	13062814	9925359	75.98
5-1	18793231	10715202	8338058	77.82
5-2	26170749	13972700	9083488	65.01
6-1	25183253	13194995	8720565	66.09
6-2	23024143	14007464	10338457	73.81
7-1	42185052	15476318	9853922	63.67
7-2	41135006	13231323	8383228	63.36
8-1	28477381	11109775	8050765	72.47
8-2	28463916	11413680	8422085	73.79
9-1	25119158	8302250	6100920	73.49
9-2	19725926	9968009	7431293	74.55
10-1	34567781	18725499	11489213	61.36
10-2	26118677	13627097	8028360	58.91
11-1	22635186	13346770	10635208	79.68
11-2	27763216	17341506	13130471	75.72
12-1	26331955	13298168	9751918	73.33
12-2	24836202	12005292	8909735	74.22
13-1	27731346	16610513	10991528	66.17
13-2	22118903	10790422	6765793	62.7
14-1	23455470	10751666	6520517	60.65
14-2	22031709	11315629	7695668	68.01
15-1	20826569	13866944	10002711	72.13
15-2	24622326	16093341	11004780	68.38
16-1	22926813	11508158	8002199	69.54
16-2	27466154	13265707	8383804	63.2
17-1	27800222	15894785	9628787	60.58
17-2	25659112	15763177	8907720	56.51
