# Supplementary material for: Whole-blood transcriptome profiling reveals signatures of metformin and its therapeutic response
Source: PLoS One. 2020 Aug 11;15(8):e0237400. doi: 10.1371/journal.pone.0237400 (PMC7418999; doi:10.1371/journal.pone.0237400)
Supplement: S7 Table — (XLSX) [file pone.0237400.s007.xlsx]

## Sheet: S7 Table
Whole-blood transcriptome profiling reveals signatures of metformin and its therapeutic response. Monta Ustinova, Laura Ansone, Ivars Silamikelis, Vita Rovite, Ilze Elbere, Laila Silamikele, Ineta Kalnina, Davids Fridmanis, Jelizaveta Sokolovska, Ilze Konrade, Valdis Pirags, Janis Klovins.
S7 Table. Association between HbA1c and gene expression levels obtained by multiple linear regression model after metformin therapy for three months.
Gene	Estimate	Standard Error	T-value	P-value
MT-ND6	0.26381	0.16271	1.621	0.129
MT-ND2	0.350548	0.166807	2.102	0.0557
MT-ND4*	0.318356	0.145189	2.193	0.0471
MT-ATP6	0.340631	0.160364	2.124	0.0534
MT-ND4L*	0.363	0.150859	2.406	0.0317
Body mass index and patient age were used as covariates in the linear regression model
*Significant associations
